# Supplementary material for: Genome-Wide Detection of Leukemia Biomarkers from lincRNA–Protein-Coding Gene Interaction Networks in the Three-Dimensional Chromatin Structure
Source: Curr Issues Mol Biol. 2025 May 22;47(6):384. doi: 10.3390/cimb47060384 (PMC12191658; doi:10.3390/cimb47060384)
Supplement: Supplementary file 1 [file cimb-47-00384-s001.zip]

Archive with 2 entries (2 files):
- Supplementary materials excel S1.xlsx
- Supplementary materials.pdf
