# Supplementary material for: Genome-Wide Detection of Leukemia Biomarkers from lincRNA–Protein-Coding Gene Interaction Networks in the Three-Dimensional Chromatin Structure
Source: Curr Issues Mol Biol. 2025 May 22;47(6):384. doi: 10.3390/cimb47060384 (PMC12191658; doi:10.3390/cimb47060384)
Supplement: Supplementary file 1 [file cimb-47-00384-s001.zip › Supplementary materials excel S1.xlsx]

## Sheet: Sheet1
gene type	gene name	gene type	gene name	interaction strength	normalized interaction strength
lincRNA	RP11-809C18.4;	protein_coding;	DIP2C;	24	3.54921
lincRNA	LINC00200;	lincRNA	LINC00700;	16	8.68179
lincRNA	LINC00200;	lincRNA	RP11-69C17.2;	13	7.10646
lincRNA	LINC00200;	lincRNA	RP11-69C17.4;	21	11.6098
lincRNA	LINC00200;	lincRNA	RP11-526P5.2;	32	18.2313
lincRNA	LINC00200;	lincRNA	LINC00842;	11	7.30806
lincRNA	LINC00700;	lincRNA	RP11-69C17.2;	112	73.952
lincRNA	LINC00700;	lincRNA	RP11-69C17.3;	26	17.362
lincRNA	LINC00700;	lincRNA	RP11-69C17.4;	110	73.4548
lincRNA	LINC00700;	lincRNA	LINC00701;	24	16.2467
lincRNA	LINC00700;	lincRNA	RP11-526P5.2;	167	114.923
lincRNA	LINC00700;	lincRNA	RP11-298E9.6;	12	8.60121
lincRNA	LINC00700;	lincRNA	RP11-433J20.1;	15	11.048
lincRNA	LINC00700;	lincRNA	LINC00703;	10	7.42331
lincRNA	LINC00700;	lincRNA	RP11-445P17.3;	13	9.81348
lincRNA	LINC00700;	lincRNA	LINC00707;	10	7.66865
lincRNA	LINC00700;	lincRNA	RP11-543F8.2;	13	10.0608
lincRNA	LINC00700;	lincRNA	LINC00856;	19	15.3243
lincRNA	RP11-69C17.2;	lincRNA	RP11-69C17.3;	46	30.946
lincRNA	RP11-69C17.2;	lincRNA	RP11-69C17.4;	173	116.384
lincRNA	RP11-69C17.2;	lincRNA	LINC00701;	32	21.8235
lincRNA	RP11-69C17.2;	lincRNA	RP11-526P5.2;	195	135.19
lincRNA	RP11-69C17.2;	lincRNA	RP11-482E14.1;	16	11.6687
lincRNA	RP11-69C17.2;	lincRNA	RP11-433J20.1;	13	9.64623
lincRNA	RP11-69C17.2;	lincRNA	LINC00702;	16	11.9131
lincRNA	RP11-69C17.2;	lincRNA	LINC00703;	13	9.72214
lincRNA	RP11-69C17.2;	lincRNA	LINC00704;	13	9.78473
lincRNA	RP11-69C17.2;	lincRNA	RP11-445P17.3;	11	8.36552
lincRNA	RP11-69C17.2;	lincRNA	RP11-543F8.2;	11	8.57637
lincRNA	RP11-69C17.2;	lincRNA	RP11-462L8.1;	11	8.84163
lincRNA	RP11-69C17.2;	lincRNA	LINC00842;	15	12.1267
lincRNA	RP11-69C17.2;	lincRNA	LINC00856;	10	8.12548
lincRNA	RP11-69C17.3;	lincRNA	RP11-69C17.4;	578	393.252
lincRNA	RP11-69C17.3;	lincRNA	LINC00701;	24	16.5531
lincRNA	RP11-69C17.3;	lincRNA	RP11-526P5.2;	73	51.1832
lincRNA	RP11-69C17.3;	lincRNA	LINC00702;	13	9.78908
lincRNA	RP11-69C17.4;	lincRNA	LINC00701;	98	67.592
lincRNA	RP11-69C17.4;	lincRNA	RP11-446F3.2;	10	6.97336
lincRNA	RP11-69C17.4;	lincRNA	RP11-526P5.1;	12	8.4137
lincRNA	RP11-69C17.4;	lincRNA	RP11-526P5.2;	501	351.272
lincRNA	RP11-69C17.4;	lincRNA	RP11-118K6.2;	26	18.808
lincRNA	RP11-69C17.4;	lincRNA	RP11-298E9.6;	24	17.5269
lincRNA	RP11-69C17.4;	lincRNA	RP11-482E14.1;	21	15.4889
lincRNA	RP11-69C17.4;	lincRNA	RP11-433J20.1;	32	24.0137
lincRNA	RP11-69C17.4;	lincRNA	LINC00702;	34	25.6023
lincRNA	RP11-69C17.4;	lincRNA	LINC00703;	31	23.4464
lincRNA	RP11-69C17.4;	lincRNA	LINC00704;	24	18.2689
lincRNA	RP11-69C17.4;	lincRNA	RP11-445P17.3;	36	27.6884
lincRNA	RP11-69C17.4;	lincRNA	PRKCQ-AS1;	16	12.476
lincRNA	RP11-69C17.4;	lincRNA	LINC00707;	25	19.5333
lincRNA	RP11-69C17.4;	lincRNA	RP5-1031D4.2;	12	9.40947
lincRNA	RP11-69C17.4;	lincRNA	RP11-543F8.2;	32	25.2323
lincRNA	RP11-69C17.4;	lincRNA	RP11-271F18.4;	13	10.3089
lincRNA	RP11-69C17.4;	lincRNA	RP11-80K21.3;	11	8.90144
lincRNA	RP11-69C17.4;	lincRNA	RP11-218D6.4;	13	10.5319
lincRNA	RP11-69C17.4;	lincRNA	RP11-351M16.3;	13	10.5367
lincRNA	RP11-69C17.4;	lincRNA	RP11-462L8.1;	19	15.445
lincRNA	RP11-69C17.4;	lincRNA	RP11-672F9.1;	11	8.96855
lincRNA	RP11-69C17.4;	lincRNA	LINC00842;	39	31.8869
lincRNA	RP11-69C17.4;	lincRNA	LINC00856;	29	23.831
lincRNA	RP11-69C17.4;	protein_coding;	PFKP;	11	7.9688
lincRNA	LINC00701;	lincRNA	RP11-526P5.2;	206	146.419
lincRNA	LINC00701;	lincRNA	RP11-433J20.1;	12	9.12886
lincRNA	LINC00701;	lincRNA	LINC00702;	15	11.4503
lincRNA	LINC00701;	lincRNA	LINC00703;	17	13.0343
lincRNA	RP11-446F3.2;	lincRNA	RP11-526P5.2;	89	63.9578
lincRNA	RP11-526P5.1;	lincRNA	RP11-526P5.2;	272	196.533
lincRNA	RP11-526P5.2;	lincRNA	RP11-118K6.2;	61	45.4738
lincRNA	RP11-526P5.2;	lincRNA	RP11-118K6.3;	10	7.46555
lincRNA	RP11-526P5.2;	lincRNA	RP11-298E9.5;	27	20.2962
lincRNA	RP11-526P5.2;	lincRNA	RP11-298E9.6;	71	53.4336
lincRNA	RP11-526P5.2;	lincRNA	RP11-482E14.1;	49	37.2441
lincRNA	RP11-526P5.2;	lincRNA	RP11-482E14.2;	24	18.269
lincRNA	RP11-526P5.2;	lincRNA	RP11-433J20.2;	13	10.0506
lincRNA	RP11-526P5.2;	lincRNA	RP11-433J20.1;	126	97.4411
lincRNA	RP11-526P5.2;	lincRNA	LINC00702;	135	104.76
lincRNA	RP11-526P5.2;	lincRNA	LINC00703;	120	93.5314
lincRNA	RP11-526P5.2;	lincRNA	RP11-34C15.2;	50	39.0314
lincRNA	RP11-526P5.2;	lincRNA	LINC00704;	89	69.8156
lincRNA	RP11-526P5.2;	lincRNA	RP11-445P17.3;	99	78.4681
lincRNA	RP11-526P5.2;	lincRNA	RP11-445P17.8;	19	15.0683
lincRNA	RP11-526P5.2;	lincRNA	RP11-336A10.5;	11	8.76035
lincRNA	RP11-526P5.2;	lincRNA	RP11-563J2.2;	45	36.0554
lincRNA	RP11-526P5.2;	lincRNA	PRKCQ-AS1;	48	38.5707
lincRNA	RP11-526P5.2;	lincRNA	RP11-554I8.1;	14	11.2567
lincRNA	RP11-526P5.2;	lincRNA	LINC00707;	76	61.1942
lincRNA	RP11-526P5.2;	lincRNA	RP11-799O21.2;	31	24.9702
lincRNA	RP11-526P5.2;	lincRNA	RP5-1031D4.2;	23	18.5855
lincRNA	RP11-526P5.2;	lincRNA	LINC00708;	12	9.74328
lincRNA	RP11-526P5.2;	lincRNA	RP11-543F8.2;	83	67.4445
lincRNA	RP11-526P5.2;	lincRNA	RP11-428L9.1;	19	15.4682
lincRNA	RP11-526P5.2;	lincRNA	LINC00709;	12	9.77669
lincRNA	RP11-526P5.2;	lincRNA	RP5-933E2.1;	11	8.98468
lincRNA	RP11-526P5.2;	lincRNA	RP11-271F18.4;	45	36.774
lincRNA	RP11-526P5.2;	lincRNA	SFTA1P;	18	14.731
lincRNA	RP11-526P5.2;	lincRNA	RP1-251M9.2;	12	9.83117
lincRNA	RP11-526P5.2;	lincRNA	RP11-461K13.1;	16	13.2228
lincRNA	RP11-526P5.2;	lincRNA	RP11-275N1.1;	13	10.804
lincRNA	RP11-526P5.2;	lincRNA	RP11-80K21.3;	45	37.5268
lincRNA	RP11-526P5.2;	lincRNA	RP11-218D6.4;	38	31.7254
lincRNA	RP11-526P5.2;	lincRNA	RP11-351M16.3;	27	22.5522
lincRNA	RP11-526P5.2;	lincRNA	RP11-478H13.3;	19	15.8663
lincRNA	RP11-526P5.2;	lincRNA	RP11-192P3.4;	23	19.25
lincRNA	RP11-526P5.2;	lincRNA	RP11-462L8.1;	46	38.535
lincRNA	RP11-526P5.2;	lincRNA	RP11-476F14.1;	12	10.0587
lincRNA	RP11-526P5.2;	lincRNA	LINC00993;	12	10.0799
lincRNA	RP11-526P5.2;	lincRNA	RP11-672F9.1;	24	20.1652
lincRNA	RP11-526P5.2;	lincRNA	LINC00839;	11	9.25707
lincRNA	RP11-526P5.2;	lincRNA	LINC00842;	57	48.0269
lincRNA	RP11-526P5.2;	lincRNA	RP11-170M17.1;	35	29.5874
lincRNA	RP11-526P5.2;	lincRNA	RP11-222A11.1;	20	16.9115
lincRNA	RP11-526P5.2;	lincRNA	ZNF503-AS1;	23	19.4617
lincRNA	RP11-526P5.2;	lincRNA	RP11-399K21.11;	11	9.31064
lincRNA	RP11-526P5.2;	lincRNA	LINC00856;	76	64.3606
lincRNA	RP11-526P5.2;	lincRNA	RP11-15K3.1;	19	16.0939
lincRNA	RP11-526P5.2;	lincRNA	RP11-215N21.1;	24	20.3209
lincRNA	RP11-526P5.2;	lincRNA	RP11-655H13.2;	17	14.3966
lincRNA	RP11-526P5.2;	lincRNA	CTA-109P11.4;	10	8.46893
lincRNA	RP11-526P5.2;	lincRNA	RP11-282I1.1;	25	21.1765
lincRNA	RP11-526P5.2;	protein_coding;	PFKP;	30	22.3967
lincRNA	RP11-526P5.2;	protein_coding;	AKR1E2;	21	16.5275
lincRNA	RP11-526P5.2;	protein_coding;	AKR1C1;	19	14.9893
lincRNA	RP11-526P5.2;	protein_coding;	AKR1CL1;	15	11.8701
lincRNA	RP11-526P5.2;	protein_coding;	AKR1C4;	11	8.71216
lincRNA	RP11-526P5.2;	protein_coding;	UCN3;	16	12.7032
lincRNA	RP11-526P5.2;	protein_coding;	CALML5;	11	8.75265
lincRNA	RP11-526P5.2;	protein_coding;	CALML3;	12	9.54349
lincRNA	RP11-118K6.2;	lincRNA	RP11-298E9.6;	16	12.4234
lincRNA	RP11-118K6.2;	lincRNA	RP11-482E14.1;	11	8.62617
lincRNA	RP11-118K6.2;	lincRNA	RP11-433J20.1;	15	11.9681
lincRNA	RP11-118K6.2;	lincRNA	LINC00702;	12	9.60742
lincRNA	RP11-118K6.2;	lincRNA	LINC00703;	22	17.6914
lincRNA	RP11-118K6.2;	lincRNA	LINC00704;	14	11.3306
lincRNA	RP11-118K6.2;	lincRNA	RP11-351M16.3;	10	8.61765
lincRNA	RP11-118K6.2;	protein_coding;	PFKP;	12	9.24288
lincRNA	RP11-298E9.5;	lincRNA	RP11-298E9.6;	246	192.609
lincRNA	RP11-298E9.5;	lincRNA	RP11-482E14.1;	38	30.049
lincRNA	RP11-298E9.5;	lincRNA	RP11-482E14.2;	31	24.5499
lincRNA	RP11-298E9.5;	lincRNA	RP11-433J20.2;	19	15.2823
lincRNA	RP11-298E9.5;	lincRNA	RP11-433J20.1;	97	78.0419
lincRNA	RP11-298E9.5;	lincRNA	LINC00702;	89	71.8515
lincRNA	RP11-298E9.5;	lincRNA	LINC00703;	67	54.3294
lincRNA	RP11-298E9.5;	lincRNA	RP11-34C15.2;	13	10.5578
lincRNA	RP11-298E9.5;	lincRNA	LINC00704;	115	93.8523
lincRNA	RP11-298E9.5;	protein_coding;	AKR1E2;	12	9.82545
lincRNA	RP11-298E9.6;	lincRNA	RP11-195B3.1;	73	57.2862
lincRNA	RP11-298E9.6;	lincRNA	RP11-482E14.1;	224	177.337
lincRNA	RP11-298E9.6;	lincRNA	RP11-482E14.2;	82	65.014
lincRNA	RP11-298E9.6;	lincRNA	RP11-464C19.2;	19	15.2028
lincRNA	RP11-298E9.6;	lincRNA	RP11-464C19.3;	37	29.6821
lincRNA	RP11-298E9.6;	lincRNA	RP11-433J20.2;	42	33.8211
lincRNA	RP11-298E9.6;	lincRNA	RP11-433J20.1;	381	306.892
lincRNA	RP11-298E9.6;	lincRNA	LINC00702;	363	293.398
lincRNA	RP11-298E9.6;	lincRNA	LINC00703;	290	235.431
lincRNA	RP11-298E9.6;	lincRNA	RP11-34C15.2;	77	62.6072
lincRNA	RP11-298E9.6;	lincRNA	LINC00704;	497	406.077
lincRNA	RP11-298E9.6;	lincRNA	RP11-445P17.3;	54	44.58
lincRNA	RP11-298E9.6;	lincRNA	RP11-445P17.8;	11	9.08643
lincRNA	RP11-298E9.6;	lincRNA	RP11-563J2.2;	32	26.7052
lincRNA	RP11-298E9.6;	lincRNA	PRKCQ-AS1;	24	20.0871
lincRNA	RP11-298E9.6;	lincRNA	LINC00707;	23	19.2892
lincRNA	RP11-298E9.6;	lincRNA	RP11-799O21.2;	14	11.7457
lincRNA	RP11-298E9.6;	lincRNA	RP11-543F8.2;	18	15.2346
lincRNA	RP11-298E9.6;	lincRNA	RP11-271F18.4;	11	9.3629
lincRNA	RP11-298E9.6;	lincRNA	RP11-351M16.3;	12	10.4399
lincRNA	RP11-298E9.6;	lincRNA	RP11-462L8.1;	12	10.4705
lincRNA	RP11-298E9.6;	lincRNA	LINC00842;	16	14.0417
lincRNA	RP11-298E9.6;	lincRNA	RP11-170M17.1;	21	18.4905
lincRNA	RP11-298E9.6;	lincRNA	LINC00856;	13	11.4667
lincRNA	RP11-298E9.6;	lincRNA	RP11-15K3.1;	11	9.70486
lincRNA	RP11-298E9.6;	lincRNA	RP11-282I1.1;	10	8.82274
lincRNA	RP11-298E9.6;	protein_coding;	KLF6;	44	35.1306
lincRNA	RP11-298E9.6;	protein_coding;	AKR1E2;	40	32.7896
lincRNA	RP11-298E9.6;	protein_coding;	AKR1C1;	15	12.3256
lincRNA	RP11-298E9.6;	protein_coding;	UCN3;	12	9.92348
lincRNA	RP11-298E9.6;	protein_coding;	TUBAL3;	12	9.92661
lincRNA	RP11-298E9.6;	protein_coding;	CALML5;	10	8.28774
lincRNA	RP11-298E9.6;	protein_coding;	CALML3;	10	8.28352
lincRNA	RP11-195B3.1;	lincRNA	RP11-482E14.1;	12	9.51072
lincRNA	RP11-195B3.1;	lincRNA	RP11-433J20.1;	13	10.483
lincRNA	RP11-195B3.1;	lincRNA	LINC00702;	11	8.90072
lincRNA	RP11-195B3.1;	lincRNA	LINC00703;	13	10.5655
lincRNA	RP11-195B3.1;	lincRNA	LINC00704;	13	10.6335
lincRNA	RP11-482E14.1;	lincRNA	RP11-482E14.2;	265	212.199
lincRNA	RP11-482E14.1;	lincRNA	RP11-464C19.2;	20	16.1624
lincRNA	RP11-482E14.1;	lincRNA	RP11-464C19.3;	29	23.4961
lincRNA	RP11-482E14.1;	lincRNA	RP11-433J20.2;	43	34.9713
lincRNA	RP11-482E14.1;	lincRNA	RP11-433J20.1;	353	287.171
lincRNA	RP11-482E14.1;	lincRNA	LINC00702;	282	230.2
lincRNA	RP11-482E14.1;	lincRNA	LINC00703;	218	178.742
lincRNA	RP11-482E14.1;	lincRNA	RP11-34C15.2;	53	43.5225
lincRNA	RP11-482E14.1;	lincRNA	LINC00704;	163	134.507
lincRNA	RP11-482E14.1;	lincRNA	RP11-445P17.3;	37	30.8499
lincRNA	RP11-482E14.1;	lincRNA	RP11-563J2.2;	39	32.8713
lincRNA	RP11-482E14.1;	lincRNA	PRKCQ-AS1;	13	10.9889
lincRNA	RP11-482E14.1;	lincRNA	LINC00707;	27	22.8694
lincRNA	RP11-482E14.1;	lincRNA	RP11-799O21.2;	10	8.47335
lincRNA	RP11-482E14.1;	lincRNA	RP11-543F8.2;	27	23.0795
lincRNA	RP11-482E14.1;	lincRNA	RP11-462L8.1;	18	15.8622
lincRNA	RP11-482E14.1;	lincRNA	LINC00842;	15	13.2952
lincRNA	RP11-482E14.1;	lincRNA	RP11-170M17.1;	15	13.339
lincRNA	RP11-482E14.1;	lincRNA	LINC00856;	19	16.926
lincRNA	RP11-482E14.1;	protein_coding;	KLF6;	28	22.5786
lincRNA	RP11-482E14.1;	protein_coding;	AKR1E2;	16	13.2465
lincRNA	RP11-482E14.2;	lincRNA	RP11-464C19.3;	18	14.6054
lincRNA	RP11-482E14.2;	lincRNA	RP11-433J20.2;	17	13.8463
lincRNA	RP11-482E14.2;	lincRNA	RP11-433J20.1;	124	101.025
lincRNA	RP11-482E14.2;	lincRNA	LINC00702;	114	93.1972
lincRNA	RP11-482E14.2;	lincRNA	LINC00703;	79	64.8694
lincRNA	RP11-482E14.2;	lincRNA	RP11-34C15.2;	24	19.7375
lincRNA	RP11-482E14.2;	lincRNA	LINC00704;	68	56.1963
lincRNA	RP11-482E14.2;	lincRNA	RP11-445P17.3;	10	8.35015
lincRNA	RP11-482E14.2;	lincRNA	RP11-543F8.2;	11	9.41667
lincRNA	RP11-464C19.2;	lincRNA	RP11-464C19.3;	19	15.5586
lincRNA	RP11-464C19.2;	lincRNA	RP11-433J20.2;	17	13.9737
lincRNA	RP11-464C19.2;	lincRNA	RP11-433J20.1;	81	66.5995
lincRNA	RP11-464C19.2;	lincRNA	LINC00702;	36	29.7015
lincRNA	RP11-464C19.2;	lincRNA	LINC00703;	24	19.8885
lincRNA	RP11-464C19.2;	lincRNA	RP11-34C15.2;	11	9.12959
lincRNA	RP11-464C19.2;	lincRNA	LINC00704;	14	11.6763
lincRNA	RP11-464C19.3;	lincRNA	RP11-433J20.2;	30	24.7233
lincRNA	RP11-464C19.3;	lincRNA	RP11-433J20.1;	172	141.787
lincRNA	RP11-464C19.3;	lincRNA	LINC00702;	87	71.9643
lincRNA	RP11-464C19.3;	lincRNA	LINC00703;	31	25.7558
lincRNA	RP11-464C19.3;	lincRNA	LINC00704;	26	21.7406
lincRNA	RP11-464C19.3;	lincRNA	RP11-563J2.2;	19	16.2274
lincRNA	RP11-433J20.2;	lincRNA	RP11-433J20.1;	495	409.599
lincRNA	RP11-433J20.2;	lincRNA	LINC00702;	158	131.19
lincRNA	RP11-433J20.2;	lincRNA	LINC00703;	48	40.0313
lincRNA	RP11-433J20.2;	lincRNA	RP11-34C15.2;	11	9.18796
lincRNA	RP11-433J20.2;	lincRNA	LINC00704;	50	41.9676
lincRNA	RP11-433J20.2;	lincRNA	RP11-563J2.2;	10	8.57313
lincRNA	RP11-433J20.1;	lincRNA	LINC00702;	1529	1269.91
lincRNA	RP11-433J20.1;	lincRNA	LINC00703;	568	473.836
lincRNA	RP11-433J20.1;	lincRNA	RP11-34C15.2;	159	132.845
lincRNA	RP11-433J20.1;	lincRNA	LINC00704;	417	350.109
lincRNA	RP11-433J20.1;	lincRNA	RP11-445P17.3;	69	58.5344
lincRNA	RP11-433J20.1;	lincRNA	RP11-445P17.8;	12	10.1858
lincRNA	RP11-433J20.1;	lincRNA	RP11-336A10.4;	14	11.9281
lincRNA	RP11-433J20.1;	lincRNA	RP11-563J2.2;	92	78.895
lincRNA	RP11-433J20.1;	lincRNA	PRKCQ-AS1;	50	43.0022
lincRNA	RP11-433J20.1;	lincRNA	RP11-554I8.1;	11	9.46627
lincRNA	RP11-433J20.1;	lincRNA	LINC00707;	54	46.5366
lincRNA	RP11-433J20.1;	lincRNA	RP11-799O21.2;	29	25.0013
lincRNA	RP11-433J20.1;	lincRNA	RP5-1031D4.2;	33	28.5406
lincRNA	RP11-433J20.1;	lincRNA	RP11-543F8.2;	48	41.7459
lincRNA	RP11-433J20.1;	lincRNA	RP11-271F18.4;	20	17.4929
lincRNA	RP11-433J20.1;	lincRNA	RP1-251M9.2;	12	10.5223
lincRNA	RP11-433J20.1;	lincRNA	RP11-275N1.1;	13	11.5635
lincRNA	RP11-433J20.1;	lincRNA	RP11-80K21.3;	17	15.1734
lincRNA	RP11-433J20.1;	lincRNA	RP11-218D6.4;	13	11.6164
lincRNA	RP11-433J20.1;	lincRNA	RP11-351M16.3;	26	23.2435
lincRNA	RP11-433J20.1;	lincRNA	RP11-192P3.4;	14	12.5411
lincRNA	RP11-433J20.1;	lincRNA	RP11-462L8.1;	29	26.0015
lincRNA	RP11-433J20.1;	lincRNA	RP11-672F9.1;	15	13.4892
lincRNA	RP11-433J20.1;	lincRNA	LINC00840;	13	11.7094
lincRNA	RP11-433J20.1;	lincRNA	LINC00842;	31	27.956
lincRNA	RP11-433J20.1;	lincRNA	RP11-170M17.1;	26	23.5243
lincRNA	RP11-433J20.1;	lincRNA	RP11-222A11.1;	11	9.9552
lincRNA	RP11-433J20.1;	lincRNA	ZNF503-AS1;	14	12.679
lincRNA	RP11-433J20.1;	lincRNA	LINC00856;	28	25.3786
lincRNA	RP11-433J20.1;	lincRNA	RP11-215N21.1;	17	15.4058
lincRNA	RP11-433J20.1;	lincRNA	CTA-109P11.4;	10	9.06427
lincRNA	RP11-433J20.1;	lincRNA	RP11-282I1.1;	15	13.5991
lincRNA	RP11-433J20.1;	protein_coding;	AKR1E2;	25	21.0587
lincRNA	RP11-433J20.1;	protein_coding;	AKR1C1;	13	10.9768
lincRNA	RP11-433J20.1;	protein_coding;	AKR1C2;	12	10.1431
lincRNA	RP11-433J20.1;	protein_coding;	AKR1CL1;	10	8.46966
lincRNA	RP11-433J20.1;	protein_coding;	UCN3;	20	16.9953
lincRNA	RP11-433J20.1;	protein_coding;	TUBAL3;	13	11.0504
lincRNA	RP11-433J20.1;	protein_coding;	NET1;	15	12.7506
lincRNA	RP11-433J20.1;	protein_coding;	CALML5;	31	26.4005
lincRNA	RP11-433J20.1;	protein_coding;	CALML3;	16	13.6192
lincRNA	RP11-433J20.1;	protein_coding;	FAM208B;	12	10.2406
lincRNA	LINC00702;	lincRNA	LINC00703;	769	643.719
lincRNA	LINC00702;	lincRNA	RP11-34C15.2;	197	165.16
lincRNA	LINC00702;	lincRNA	LINC00704;	419	352.997
lincRNA	LINC00702;	lincRNA	RP11-445P17.3;	86	73.2066
lincRNA	LINC00702;	lincRNA	RP11-445P17.8;	14	11.9243
lincRNA	LINC00702;	lincRNA	RP11-336A10.4;	17	14.5338
lincRNA	LINC00702;	lincRNA	RP11-563J2.2;	52	44.7461
lincRNA	LINC00702;	lincRNA	PRKCQ-AS1;	61	52.6429
lincRNA	LINC00702;	lincRNA	RP11-554I8.1;	10	8.63527
lincRNA	LINC00702;	lincRNA	LINC00707;	62	53.6145
lincRNA	LINC00702;	lincRNA	RP11-799O21.2;	21	18.1666
lincRNA	LINC00702;	lincRNA	RP5-1031D4.2;	16	13.8854
lincRNA	LINC00702;	lincRNA	RP11-543F8.2;	48	41.8893
lincRNA	LINC00702;	lincRNA	RP11-428L9.1;	15	13.1151
lincRNA	LINC00702;	lincRNA	LINC00709;	10	8.74993
lincRNA	LINC00702;	lincRNA	RP11-271F18.4;	15	13.1648
lincRNA	LINC00702;	lincRNA	RP11-275N1.1;	10	8.92558
lincRNA	LINC00702;	lincRNA	RP11-80K21.3;	18	16.1211
lincRNA	LINC00702;	lincRNA	RP11-218D6.4;	15	13.4496
lincRNA	LINC00702;	lincRNA	RP11-351M16.3;	21	18.8381
lincRNA	LINC00702;	lincRNA	RP11-192P3.4;	13	11.6853
lincRNA	LINC00702;	lincRNA	RP11-462L8.1;	32	28.79
lincRNA	LINC00702;	lincRNA	LINC00842;	45	40.7208
lincRNA	LINC00702;	lincRNA	RP11-170M17.1;	31	28.1446
lincRNA	LINC00702;	lincRNA	ZNF503-AS1;	16	14.5401
lincRNA	LINC00702;	lincRNA	LINC00856;	41	37.2893
lincRNA	LINC00702;	lincRNA	RP11-215N21.1;	11	10.0027
lincRNA	LINC00702;	lincRNA	RP11-282I1.1;	14	12.7361
lincRNA	LINC00702;	protein_coding;	AKR1E2;	33	27.893
lincRNA	LINC00702;	protein_coding;	AKR1C1;	21	17.7927
lincRNA	LINC00702;	protein_coding;	AKR1C2;	11	9.32978
lincRNA	LINC00702;	protein_coding;	UCN3;	12	10.2322
lincRNA	LINC00702;	protein_coding;	NET1;	11	9.38254
lincRNA	LINC00702;	protein_coding;	CALML5;	19	16.2366
lincRNA	LINC00702;	protein_coding;	CALML3;	18	15.3742
lincRNA	LINC00703;	lincRNA	RP11-34C15.2;	881	741.872
lincRNA	LINC00703;	lincRNA	LINC00704;	438	370.634
lincRNA	LINC00703;	lincRNA	RP11-445P17.3;	68	58.14
lincRNA	LINC00703;	lincRNA	RP11-445P17.8;	16	13.688
lincRNA	LINC00703;	lincRNA	RP11-563J2.2;	29	25.0648
lincRNA	LINC00703;	lincRNA	PRKCQ-AS1;	37	32.072
lincRNA	LINC00703;	lincRNA	RP11-554I8.1;	10	8.67343
lincRNA	LINC00703;	lincRNA	LINC00707;	51	44.2971
lincRNA	LINC00703;	lincRNA	RP11-799O21.2;	25	21.7225
lincRNA	LINC00703;	lincRNA	RP5-1031D4.2;	14	12.2034
lincRNA	LINC00703;	lincRNA	RP11-543F8.2;	39	34.1854
lincRNA	LINC00703;	lincRNA	RP11-271F18.4;	14	12.3414
lincRNA	LINC00703;	lincRNA	RP11-80K21.3;	15	13.4936
lincRNA	LINC00703;	lincRNA	RP11-218D6.4;	18	16.2108
lincRNA	LINC00703;	lincRNA	RP11-351M16.3;	16	14.4163
lincRNA	LINC00703;	lincRNA	RP11-192P3.4;	11	9.93127
lincRNA	LINC00703;	lincRNA	RP11-462L8.1;	17	15.3622
lincRNA	LINC00703;	lincRNA	LINC00842;	39	35.4473
lincRNA	LINC00703;	lincRNA	RP11-170M17.1;	14	12.7666
lincRNA	LINC00703;	lincRNA	LINC00856;	28	25.5784
lincRNA	LINC00703;	lincRNA	RP11-215N21.1;	11	10.0469
lincRNA	LINC00703;	protein_coding;	AKR1E2;	31	26.3183
lincRNA	LINC00703;	protein_coding;	AKR1C1;	19	16.1693
lincRNA	LINC00703;	protein_coding;	AKR1CL1;	15	12.8045
lincRNA	LINC00703;	protein_coding;	UCN3;	20	17.129
lincRNA	LINC00703;	protein_coding;	CALML5;	17	14.5917
lincRNA	RP11-34C15.2;	lincRNA	LINC00704;	135	114.412
lincRNA	RP11-34C15.2;	lincRNA	RP11-445P17.3;	19	16.27
lincRNA	RP11-34C15.2;	lincRNA	RP11-563J2.2;	10	8.65634
lincRNA	RP11-34C15.2;	lincRNA	PRKCQ-AS1;	19	16.4948
lincRNA	RP11-34C15.2;	lincRNA	LINC00707;	15	13.0486
lincRNA	RP11-34C15.2;	lincRNA	RP11-799O21.2;	10	8.70237
lincRNA	RP11-34C15.2;	lincRNA	RP11-543F8.2;	13	11.4127
lincRNA	RP11-34C15.2;	lincRNA	LINC00842;	15	13.6546
lincRNA	RP11-34C15.2;	protein_coding;	AKR1E2;	11	9.35312
lincRNA	LINC00704;	lincRNA	RP11-445P17.3;	77	66.2588
lincRNA	LINC00704;	lincRNA	RP11-445P17.8;	23	19.8032
lincRNA	LINC00704;	lincRNA	RP11-336A10.5;	10	8.64617
lincRNA	LINC00704;	lincRNA	RP11-563J2.2;	47	40.8837
lincRNA	LINC00704;	lincRNA	PRKCQ-AS1;	39	34.0233
lincRNA	LINC00704;	lincRNA	LINC00707;	44	38.4631
lincRNA	LINC00704;	lincRNA	RP11-799O21.2;	25	21.8623
lincRNA	LINC00704;	lincRNA	RP5-1031D4.2;	17	14.9138
lincRNA	LINC00704;	lincRNA	RP11-543F8.2;	37	32.6411
lincRNA	LINC00704;	lincRNA	LINC00709;	10	8.84516
lincRNA	LINC00704;	lincRNA	RP11-271F18.4;	12	10.6465
lincRNA	LINC00704;	lincRNA	RP11-80K21.3;	10	9.05367
lincRNA	LINC00704;	lincRNA	RP11-218D6.4;	14	12.6896
lincRNA	LINC00704;	lincRNA	RP11-351M16.3;	12	10.8818
lincRNA	LINC00704;	lincRNA	RP11-462L8.1;	18	16.3706
lincRNA	LINC00704;	lincRNA	LINC00842;	21	19.2098
lincRNA	LINC00704;	lincRNA	RP11-170M17.1;	11	10.0955
lincRNA	LINC00704;	lincRNA	ZNF503-AS1;	11	10.1051
lincRNA	LINC00704;	lincRNA	LINC00856;	21	19.3073
lincRNA	LINC00704;	protein_coding;	AKR1E2;	56	47.8487
lincRNA	LINC00704;	protein_coding;	AKR1C1;	16	13.7039
lincRNA	LINC00704;	protein_coding;	AKR1C2;	19	16.2905
lincRNA	LINC00704;	protein_coding;	AKR1C3;	13	11.1537
lincRNA	LINC00704;	protein_coding;	AKR1CL1;	10	8.59126
lincRNA	LINC00704;	protein_coding;	UCN3;	18	15.5153
lincRNA	LINC00704;	protein_coding;	CALML5;	14	12.094
lincRNA	RP11-445P17.3;	lincRNA	RP11-445P17.8;	458	398.444
lincRNA	RP11-445P17.3;	lincRNA	RP13-463N16.6;	15	13.1023
lincRNA	RP11-445P17.3;	lincRNA	RP11-336A10.5;	20	17.4723
lincRNA	RP11-445P17.3;	lincRNA	RP11-336A10.4;	31	27.0701
lincRNA	RP11-445P17.3;	lincRNA	RP11-563J2.2;	85	74.7079
lincRNA	RP11-445P17.3;	lincRNA	PRKCQ-AS1;	76	66.9915
lincRNA	RP11-445P17.3;	lincRNA	RP11-554I8.1;	12	10.5841
lincRNA	RP11-445P17.3;	lincRNA	LINC00707;	95	83.9094
lincRNA	RP11-445P17.3;	lincRNA	RP11-799O21.2;	35	30.9257
lincRNA	RP11-445P17.3;	lincRNA	RP5-1031D4.2;	10	8.86413
lincRNA	RP11-445P17.3;	lincRNA	RP11-543F8.2;	53	47.2427
lincRNA	RP11-445P17.3;	lincRNA	RP11-271F18.4;	28	25.1002
lincRNA	RP11-445P17.3;	lincRNA	RP11-461K13.1;	11	9.97209
lincRNA	RP11-445P17.3;	lincRNA	RP11-275N1.1;	12	10.9399
lincRNA	RP11-445P17.3;	lincRNA	RP11-80K21.3;	18	16.4662
lincRNA	RP11-445P17.3;	lincRNA	RP11-218D6.4;	18	16.4849
lincRNA	RP11-445P17.3;	lincRNA	RP11-351M16.3;	17	15.5763
lincRNA	RP11-445P17.3;	lincRNA	RP11-192P3.4;	12	11.0173
lincRNA	RP11-445P17.3;	lincRNA	RP11-462L8.1;	32	29.4061
lincRNA	RP11-445P17.3;	lincRNA	RP11-672F9.1;	13	11.9819
lincRNA	RP11-445P17.3;	lincRNA	LINC00842;	35	32.3495
lincRNA	RP11-445P17.3;	lincRNA	RP11-170M17.1;	22	20.401
lincRNA	RP11-445P17.3;	lincRNA	LINC00856;	28	26.0109
lincRNA	RP11-445P17.3;	protein_coding;	UCN3;	99	86.2222
lincRNA	RP11-445P17.3;	protein_coding;	TUBAL3;	42	36.5907
lincRNA	RP11-445P17.3;	protein_coding;	NET1;	34	29.6212
lincRNA	RP11-445P17.3;	protein_coding;	CALML5;	38	33.1681
lincRNA	RP11-445P17.3;	protein_coding;	CALML3;	35	30.534
lincRNA	RP11-445P17.3;	protein_coding;	ASB13;	11	9.61266
lincRNA	RP11-445P17.3;	protein_coding;	FAM208B;	14	12.245
lincRNA	RP11-445P17.8;	lincRNA	RP11-563J2.2;	16	14.0709
lincRNA	RP11-445P17.8;	lincRNA	PRKCQ-AS1;	17	14.9937
lincRNA	RP11-445P17.8;	lincRNA	LINC00707;	13	11.4891
lincRNA	RP11-445P17.8;	lincRNA	LINC00856;	13	12.0835
lincRNA	RP11-445P17.8;	protein_coding;	UCN3;	23	20.0432
lincRNA	RP13-463N16.6;	lincRNA	RP11-336A10.5;	46	40.3726
lincRNA	RP13-463N16.6;	lincRNA	RP11-336A10.4;	44	38.6003
lincRNA	RP13-463N16.6;	lincRNA	RP11-563J2.2;	23	20.3088
lincRNA	RP13-463N16.6;	lincRNA	PRKCQ-AS1;	11	9.74112
lincRNA	RP13-463N16.6;	lincRNA	LINC00707;	12	10.6482
lincRNA	RP13-463N16.6;	lincRNA	RP11-799O21.2;	12	10.6523
lincRNA	RP13-463N16.6;	protein_coding;	ASB13;	11	9.65725
lincRNA	RP13-463N16.6;	protein_coding;	FAM208B;	18	15.8166
lincRNA	RP11-336A10.5;	lincRNA	RP11-336A10.4;	103	90.3725
lincRNA	RP11-336A10.5;	lincRNA	RP11-563J2.2;	37	32.6754
lincRNA	RP11-336A10.5;	lincRNA	PRKCQ-AS1;	20	17.7136
lincRNA	RP11-336A10.5;	lincRNA	LINC00707;	14	12.4247
lincRNA	RP11-336A10.5;	protein_coding;	ASB13;	26	22.8295
lincRNA	RP11-336A10.5;	protein_coding;	FAM208B;	26	22.8495
lincRNA	RP11-336A10.4;	lincRNA	RP11-563J2.2;	39	34.4265
lincRNA	RP11-336A10.4;	lincRNA	PRKCQ-AS1;	16	14.1647
lincRNA	RP11-336A10.4;	lincRNA	LINC00707;	17	15.0805
lincRNA	RP11-336A10.4;	lincRNA	RP11-543F8.2;	10	8.95238
lincRNA	RP11-336A10.4;	protein_coding;	ASB13;	24	21.0641
lincRNA	RP11-336A10.4;	protein_coding;	FAM208B;	36	31.6238
lincRNA	RP11-336A10.4;	protein_coding;	GDI2;	12	10.5423
lincRNA	RP11-318E3.9;	lincRNA	RP11-563J2.2;	20	17.6899
lincRNA	RP11-318E3.9;	protein_coding;	GDI2;	47	41.3731
lincRNA	RP11-318E3.9;	protein_coding;	ANKRD16;	24	21.1546
lincRNA	RP11-318E3.9;	protein_coding;	IL2RA;	11	9.71143
lincRNA	RP11-563J2.2;	lincRNA	PRKCQ-AS1;	1031	918.681
lincRNA	RP11-563J2.2;	lincRNA	RP11-554I8.1;	185	164.947
lincRNA	RP11-563J2.2;	lincRNA	RP11-554I8.2;	38	33.9286
lincRNA	RP11-563J2.2;	lincRNA	LINC00707;	643	574.114
lincRNA	RP11-563J2.2;	lincRNA	RP11-799O21.2;	323	288.505
lincRNA	RP11-563J2.2;	lincRNA	RP5-1031D4.2;	422	378.136
lincRNA	RP11-563J2.2;	lincRNA	GATA3-AS1;	12	10.7997
lincRNA	RP11-563J2.2;	lincRNA	LINC00708;	19	17.1068
lincRNA	RP11-563J2.2;	lincRNA	RP11-543F8.2;	111	100.019
lincRNA	RP11-563J2.2;	lincRNA	RP11-428L9.1;	16	14.4443
lincRNA	RP11-563J2.2;	lincRNA	LINC00709;	30	27.1033
lincRNA	RP11-563J2.2;	lincRNA	RP11-271F18.4;	27	24.4671
lincRNA	RP11-563J2.2;	lincRNA	SFTA1P;	11	9.9826
lincRNA	RP11-563J2.2;	lincRNA	RP1-251M9.2;	15	13.6272
lincRNA	RP11-563J2.2;	lincRNA	RP11-461K13.1;	13	11.9134
lincRNA	RP11-563J2.2;	lincRNA	RP11-275N1.1;	41	37.7847
lincRNA	RP11-563J2.2;	lincRNA	RP11-80K21.3;	21	19.4195
lincRNA	RP11-563J2.2;	lincRNA	LINC00202-1;	10	9.25078
lincRNA	RP11-563J2.2;	lincRNA	RP11-218D6.4;	13	12.0353
lincRNA	RP11-563J2.2;	lincRNA	RP11-351M16.3;	37	34.2702
lincRNA	RP11-563J2.2;	lincRNA	RP11-192P3.4;	44	40.8363
lincRNA	RP11-563J2.2;	lincRNA	RP11-472N13.3;	10	9.28238
lincRNA	RP11-563J2.2;	lincRNA	RP11-462L8.1;	71	65.9547
lincRNA	RP11-563J2.2;	lincRNA	RP11-342D11.3;	10	9.29418
lincRNA	RP11-563J2.2;	lincRNA	RP11-672F9.1;	11	10.2488
lincRNA	RP11-563J2.2;	lincRNA	LINC00840;	13	12.1317
lincRNA	RP11-563J2.2;	lincRNA	RP11-285G1.9;	11	10.2744
lincRNA	RP11-563J2.2;	lincRNA	LINC00842;	55	51.3881
lincRNA	RP11-563J2.2;	lincRNA	RP11-534L6.2;	11	10.2918
lincRNA	RP11-563J2.2;	lincRNA	RP11-170M17.1;	56	52.4949
lincRNA	RP11-563J2.2;	lincRNA	RP11-222A11.1;	25	23.4414
lincRNA	RP11-563J2.2;	lincRNA	ZNF503-AS1;	23	21.581
lincRNA	RP11-563J2.2;	lincRNA	LINC00856;	57	53.5268
lincRNA	RP11-563J2.2;	lincRNA	RP11-57C13.6;	10	9.39348
lincRNA	RP11-563J2.2;	lincRNA	RP11-15K3.1;	10	9.39286
lincRNA	RP11-563J2.2;	lincRNA	RP11-215N21.1;	51	47.8842
lincRNA	RP11-563J2.2;	lincRNA	RP11-525A16.4;	23	21.6011
lincRNA	RP11-563J2.2;	lincRNA	RP11-282I1.1;	46	43.2078
lincRNA	RP11-563J2.2;	protein_coding;	DKFZP667F0711;	1498	1332.89
lincRNA	RP11-563J2.2;	protein_coding;	SFMBT2;	71	63.5513
lincRNA	RP11-563J2.2;	protein_coding;	ITIH5;	24	21.534
lincRNA	RP11-563J2.2;	protein_coding;	ITIH2;	25	22.4581
lincRNA	RP11-563J2.2;	protein_coding;	KIN;	32	28.7405
lincRNA	RP11-563J2.2;	protein_coding;	ATP5C1;	17	15.2771
lincRNA	RP11-563J2.2;	protein_coding;	TAF3;	37	33.2267
lincRNA	RP11-563J2.2;	protein_coding;	ECHDC3;	10	9.09792
lincRNA	RP11-563J2.2;	protein_coding;	UPF2;	17	15.4702
lincRNA	RP11-563J2.2;	protein_coding;	DHTKD1;	16	14.5718
lincRNA	RP11-563J2.2;	protein_coding;	SEC61A2;	10	9.10806
lincRNA	RP11-563J2.2;	protein_coding;	NUDT5;	10	9.10314
lincRNA	RP11-563J2.2;	protein_coding;	CCDC3;	14	12.7752
lincRNA	RP11-563J2.2;	protein_coding;	DCLRE1C;	14	12.811
lincRNA	RP11-563J2.2;	protein_coding;	MEIG1;	12	10.9771
lincRNA	RP11-563J2.2;	protein_coding;	STAM;	13	11.941
lincRNA	PRKCQ-AS1;	lincRNA	RP11-554I8.1;	1513	1352.91
lincRNA	PRKCQ-AS1;	lincRNA	RP11-554I8.2;	74	66.2632
lincRNA	PRKCQ-AS1;	lincRNA	LINC00707;	1188	1063.81
lincRNA	PRKCQ-AS1;	lincRNA	RP11-799O21.2;	492	440.732
lincRNA	PRKCQ-AS1;	lincRNA	RP11-393K12.2;	14	12.5646
lincRNA	PRKCQ-AS1;	lincRNA	RP5-1031D4.2;	189	169.846
lincRNA	PRKCQ-AS1;	lincRNA	GATA3-AS1;	15	13.5388
lincRNA	PRKCQ-AS1;	lincRNA	LINC00708;	17	15.3505
lincRNA	PRKCQ-AS1;	lincRNA	RP11-543F8.2;	167	150.915
lincRNA	PRKCQ-AS1;	lincRNA	RP11-428L9.1;	35	31.6886
lincRNA	PRKCQ-AS1;	lincRNA	LINC00709;	45	40.7729
lincRNA	PRKCQ-AS1;	lincRNA	RP11-271F18.4;	49	44.5321
lincRNA	PRKCQ-AS1;	lincRNA	SFTA1P;	11	10.0116
lincRNA	PRKCQ-AS1;	lincRNA	RP11-275N1.1;	10	9.24253
lincRNA	PRKCQ-AS1;	lincRNA	RP11-80K21.3;	32	29.6776
lincRNA	PRKCQ-AS1;	lincRNA	RP11-218D6.4;	21	19.4981
lincRNA	PRKCQ-AS1;	lincRNA	RP11-351M16.3;	28	26.0095
lincRNA	PRKCQ-AS1;	lincRNA	RP11-192P3.4;	25	23.2698
lincRNA	PRKCQ-AS1;	lincRNA	RP11-462L8.1;	35	32.6072
lincRNA	PRKCQ-AS1;	lincRNA	RP11-672F9.1;	14	13.0818
lincRNA	PRKCQ-AS1;	lincRNA	LINC00840;	13	12.1669
lincRNA	PRKCQ-AS1;	lincRNA	LINC00842;	61	57.1594
lincRNA	PRKCQ-AS1;	lincRNA	RP11-170M17.1;	36	33.8447
lincRNA	PRKCQ-AS1;	lincRNA	RP11-222A11.1;	13	12.2249
lincRNA	PRKCQ-AS1;	lincRNA	ZNF503-AS1;	17	15.9975
lincRNA	PRKCQ-AS1;	lincRNA	LINC00856;	75	70.6344
lincRNA	PRKCQ-AS1;	lincRNA	RP11-215N21.1;	15	14.1245
lincRNA	PRKCQ-AS1;	protein_coding;	SFMBT2;	44	39.4982
lincRNA	PRKCQ-AS1;	protein_coding;	ITIH5;	17	15.2975
lincRNA	PRKCQ-AS1;	protein_coding;	ITIH2;	29	26.1269
lincRNA	PRKCQ-AS1;	protein_coding;	KIN;	19	17.1142
lincRNA	PRKCQ-AS1;	protein_coding;	ATP5C1;	15	13.5189
lincRNA	PRKCQ-AS1;	protein_coding;	TAF3;	13	11.7081
lincRNA	RP11-554I8.1;	lincRNA	RP11-554I8.2;	17	15.2319
lincRNA	RP11-554I8.1;	lincRNA	LINC00707;	270	241.922
lincRNA	RP11-554I8.1;	lincRNA	RP11-799O21.2;	94	84.2565
lincRNA	RP11-554I8.1;	lincRNA	RP5-1031D4.2;	38	34.1699
lincRNA	RP11-554I8.1;	lincRNA	RP11-543F8.2;	39	35.2653
lincRNA	RP11-554I8.1;	lincRNA	LINC00709;	11	9.97282
lincRNA	RP11-554I8.1;	lincRNA	RP11-351M16.3;	11	10.2243
lincRNA	RP11-554I8.1;	lincRNA	RP11-462L8.1;	10	9.32205
lincRNA	RP11-554I8.1;	lincRNA	LINC00842;	13	12.189
lincRNA	RP11-554I8.1;	protein_coding;	SFMBT2;	10	8.98236
lincRNA	RP11-554I8.2;	lincRNA	LINC00707;	170	152.535
lincRNA	RP11-554I8.2;	lincRNA	RP11-799O21.2;	44	39.4946
lincRNA	LINC00707;	lincRNA	RP11-799O21.2;	1839	1650.71
lincRNA	LINC00707;	lincRNA	RP11-393K12.2;	41	36.8711
lincRNA	LINC00707;	lincRNA	RP5-1031D4.2;	463	416.923
lincRNA	LINC00707;	lincRNA	GATA3-AS1;	16	14.4708
lincRNA	LINC00707;	lincRNA	LINC00708;	50	45.2401
lincRNA	LINC00707;	lincRNA	RP5-1119O21.2;	17	15.3858
lincRNA	LINC00707;	lincRNA	RP11-543F8.2;	345	312.404
lincRNA	LINC00707;	lincRNA	RP11-428L9.1;	42	38.1036
lincRNA	LINC00707;	lincRNA	RP11-428L9.2;	13	11.7978
lincRNA	LINC00707;	lincRNA	LINC00709;	79	71.7244
lincRNA	LINC00707;	lincRNA	RP5-933E2.1;	15	13.6531
lincRNA	LINC00707;	lincRNA	RP11-271F18.4;	58	52.8185
lincRNA	LINC00707;	lincRNA	SFTA1P;	23	20.9758
lincRNA	LINC00707;	lincRNA	RP1-251M9.2;	27	24.65
lincRNA	LINC00707;	lincRNA	RP11-461K13.1;	14	12.8932
lincRNA	LINC00707;	lincRNA	RP11-275N1.1;	16	14.8181
lincRNA	LINC00707;	lincRNA	RP11-80K21.3;	27	25.0913
lincRNA	LINC00707;	lincRNA	RP11-218D6.4;	26	24.1895
lincRNA	LINC00707;	lincRNA	RP11-351M16.3;	32	29.7855
lincRNA	LINC00707;	lincRNA	RP11-478H13.3;	10	9.30576
lincRNA	LINC00707;	lincRNA	RP11-192P3.4;	29	27.0477
lincRNA	LINC00707;	lincRNA	RP11-462L8.1;	54	50.4104
lincRNA	LINC00707;	lincRNA	RP11-342D11.3;	11	10.2741
lincRNA	LINC00707;	lincRNA	RP11-476F14.1;	11	10.275
lincRNA	LINC00707;	lincRNA	RP11-672F9.1;	18	16.8536
lincRNA	LINC00707;	lincRNA	LINC00840;	13	12.1916
lincRNA	LINC00707;	lincRNA	LINC00842;	61	57.2755
lincRNA	LINC00707;	lincRNA	RP11-170M17.1;	45	42.3917
lincRNA	LINC00707;	lincRNA	RP11-222A11.1;	12	11.3074
lincRNA	LINC00707;	lincRNA	ZNF503-AS1;	13	12.2582
lincRNA	LINC00707;	lincRNA	LINC00856;	75	70.7778
lincRNA	LINC00707;	lincRNA	RP11-15K3.1;	14	13.2149
lincRNA	LINC00707;	lincRNA	RP11-215N21.1;	22	20.7579
lincRNA	LINC00707;	lincRNA	RP11-282I1.1;	16	15.103
lincRNA	LINC00707;	protein_coding;	SFMBT2;	105	94.4484
lincRNA	LINC00707;	protein_coding;	ITIH5;	43	38.7723
lincRNA	LINC00707;	protein_coding;	ITIH2;	72	64.9986
lincRNA	LINC00707;	protein_coding;	KIN;	40	36.103
lincRNA	LINC00707;	protein_coding;	ATP5C1;	32	28.8989
lincRNA	LINC00707;	protein_coding;	TAF3;	31	27.9761
lincRNA	LINC00707;	protein_coding;	CELF2;	10	9.12726
lincRNA	RP11-799O21.2;	lincRNA	RP11-393K12.2;	45	40.4835
lincRNA	RP11-799O21.2;	lincRNA	RP5-1031D4.2;	529	476.535
lincRNA	RP11-799O21.2;	lincRNA	GATA3-AS1;	21	19
lincRNA	RP11-799O21.2;	lincRNA	LINC00708;	26	23.5337
lincRNA	RP11-799O21.2;	lincRNA	RP11-543F8.2;	156	141.314
lincRNA	RP11-799O21.2;	lincRNA	RP11-428L9.1;	15	13.6135
lincRNA	RP11-799O21.2;	lincRNA	LINC00709;	45	40.8711
lincRNA	RP11-799O21.2;	lincRNA	RP11-271F18.4;	46	41.9064
lincRNA	RP11-799O21.2;	lincRNA	SFTA1P;	13	11.8604
lincRNA	RP11-799O21.2;	lincRNA	RP1-251M9.2;	12	10.9597
lincRNA	RP11-799O21.2;	lincRNA	RP11-275N1.1;	20	18.5296
lincRNA	RP11-799O21.2;	lincRNA	RP11-80K21.3;	13	12.0855
lincRNA	RP11-799O21.2;	lincRNA	RP11-218D6.4;	11	10.2379
lincRNA	RP11-799O21.2;	lincRNA	RP11-351M16.3;	25	23.2787
lincRNA	RP11-799O21.2;	lincRNA	RP11-192P3.4;	17	15.8616
lincRNA	RP11-799O21.2;	lincRNA	RP11-462L8.1;	31	28.9502
lincRNA	RP11-799O21.2;	lincRNA	LINC00842;	36	33.8147
lincRNA	RP11-799O21.2;	lincRNA	RP11-170M17.1;	31	29.2142
lincRNA	RP11-799O21.2;	lincRNA	ZNF503-AS1;	10	9.43293
lincRNA	RP11-799O21.2;	lincRNA	LINC00856;	30	28.3218
lincRNA	RP11-799O21.2;	lincRNA	RP11-215N21.1;	12	11.3268
lincRNA	RP11-799O21.2;	protein_coding;	SFMBT2;	157	141.276
lincRNA	RP11-799O21.2;	protein_coding;	ITIH5;	38	34.2768
lincRNA	RP11-799O21.2;	protein_coding;	ITIH2;	51	46.058
lincRNA	RP11-799O21.2;	protein_coding;	KIN;	29	26.1845
lincRNA	RP11-799O21.2;	protein_coding;	ATP5C1;	14	12.6481
lincRNA	RP11-799O21.2;	protein_coding;	TAF3;	27	24.3755
lincRNA	RP11-393K12.2;	lincRNA	RP5-1031D4.2;	11	9.92758
lincRNA	RP5-1031D4.2;	lincRNA	GATA3-AS1;	24	21.7837
lincRNA	RP5-1031D4.2;	lincRNA	LINC00708;	14	12.7125
lincRNA	RP5-1031D4.2;	lincRNA	RP5-1119O21.2;	10	9.08282
lincRNA	RP5-1031D4.2;	lincRNA	RP11-543F8.2;	163	148.127
lincRNA	RP5-1031D4.2;	lincRNA	RP11-428L9.1;	18	16.3884
lincRNA	RP5-1031D4.2;	lincRNA	LINC00709;	28	25.5121
lincRNA	RP5-1031D4.2;	lincRNA	RP11-271F18.4;	34	31.0732
lincRNA	RP5-1031D4.2;	lincRNA	ARL5B-AS1;	11	10.2047
lincRNA	RP5-1031D4.2;	lincRNA	RP11-275N1.1;	17	15.8004
lincRNA	RP5-1031D4.2;	lincRNA	RP11-80K21.3;	11	10.2589
lincRNA	RP5-1031D4.2;	lincRNA	RP11-351M16.3;	14	13.0777
lincRNA	RP5-1031D4.2;	lincRNA	RP11-192P3.4;	28	26.2084
lincRNA	RP5-1031D4.2;	lincRNA	RP11-462L8.1;	26	24.3584
lincRNA	RP5-1031D4.2;	lincRNA	LINC00842;	22	20.7305
lincRNA	RP5-1031D4.2;	lincRNA	RP11-170M17.1;	33	31.1983
lincRNA	RP5-1031D4.2;	lincRNA	RP11-222A11.1;	13	12.2935
lincRNA	RP5-1031D4.2;	lincRNA	LINC00856;	19	17.9944
lincRNA	RP5-1031D4.2;	lincRNA	RP11-215N21.1;	28	26.5136
lincRNA	RP5-1031D4.2;	lincRNA	RP11-525A16.4;	13	12.3134
lincRNA	RP5-1031D4.2;	lincRNA	RP11-282I1.1;	19	17.9989
lincRNA	RP5-1031D4.2;	protein_coding;	ITIH5;	48	43.4353
lincRNA	RP5-1031D4.2;	protein_coding;	ITIH2;	104	94.2222
lincRNA	RP5-1031D4.2;	protein_coding;	KIN;	89	80.6161
lincRNA	RP5-1031D4.2;	protein_coding;	ATP5C1;	55	49.8475
lincRNA	RP5-1031D4.2;	protein_coding;	TAF3;	97	87.8508
lincRNA	RP5-1031D4.2;	protein_coding;	USP6NL;	16	14.6705
lincRNA	RP5-1031D4.2;	protein_coding;	ECHDC3;	12	11.0106
lincRNA	RP5-1031D4.2;	protein_coding;	UPF2;	15	13.7666
lincRNA	RP5-1031D4.2;	protein_coding;	DHTKD1;	11	10.1035
lincRNA	RP5-1031D4.2;	protein_coding;	SEC61A2;	12	11.0229
lincRNA	RP5-1031D4.2;	protein_coding;	CCDC3;	11	10.1233
lincRNA	RP5-1031D4.2;	protein_coding;	STAM;	12	11.1164
lincRNA	GATA3-AS1;	lincRNA	LINC00708;	28	25.5362
lincRNA	GATA3-AS1;	lincRNA	RP11-543F8.2;	153	139.648
lincRNA	GATA3-AS1;	lincRNA	RP11-428L9.1;	15	13.7168
lincRNA	GATA3-AS1;	lincRNA	LINC00709;	15	13.727
lincRNA	LINC00708;	lincRNA	RP5-1119O21.2;	84	76.6617
lincRNA	LINC00708;	lincRNA	RP11-543F8.2;	477	435.555
lincRNA	LINC00708;	lincRNA	RP11-428L9.1;	32	29.2748
lincRNA	LINC00708;	lincRNA	LINC00709;	30	27.4656
lincRNA	LINC00708;	lincRNA	RP11-271F18.4;	22	20.2026
lincRNA	LINC00708;	lincRNA	LINC00856;	10	9.51618
lincRNA	RP5-1119O21.2;	lincRNA	RP11-543F8.2;	189	172.626
lincRNA	RP5-1119O21.2;	lincRNA	RP11-428L9.1;	14	12.8112
lincRNA	RP5-1119O21.2;	lincRNA	LINC00709;	12	10.9892
lincRNA	RP11-543F8.2;	lincRNA	RP11-428L9.1;	275	251.779
lincRNA	RP11-543F8.2;	lincRNA	RP11-428L9.2;	69	63.1941
lincRNA	RP11-543F8.2;	lincRNA	LINC00709;	214	196.076
lincRNA	RP11-543F8.2;	lincRNA	RP5-933E2.1;	21	19.2899
lincRNA	RP11-543F8.2;	lincRNA	RP11-271F18.4;	163	149.802
lincRNA	RP11-543F8.2;	lincRNA	SFTA1P;	53	48.7795
lincRNA	RP11-543F8.2;	lincRNA	RP1-251M9.2;	49	45.1461
lincRNA	RP11-543F8.2;	lincRNA	RP11-461K13.1;	29	26.9527
lincRNA	RP11-543F8.2;	lincRNA	RP11-275N1.1;	37	34.5816
lincRNA	RP11-543F8.2;	lincRNA	RP11-80K21.3;	57	53.457
lincRNA	RP11-543F8.2;	lincRNA	RP11-218D6.4;	34	31.923
lincRNA	RP11-543F8.2;	lincRNA	RP11-351M16.3;	47	44.1492
lincRNA	RP11-543F8.2;	lincRNA	LINC00837;	10	9.3956
lincRNA	RP11-543F8.2;	lincRNA	RP11-192P3.4;	24	22.59
lincRNA	RP11-543F8.2;	lincRNA	RP11-462L8.1;	67	63.1208
lincRNA	RP11-543F8.2;	lincRNA	RP11-342D11.3;	14	13.1962
lincRNA	RP11-543F8.2;	lincRNA	RP11-476F14.1;	15	14.1401
lincRNA	RP11-543F8.2;	lincRNA	LINC00993;	14	13.2252
lincRNA	RP11-543F8.2;	lincRNA	RP11-672F9.1;	21	19.8432
lincRNA	RP11-543F8.2;	lincRNA	LINC00840;	16	15.1429
lincRNA	RP11-543F8.2;	lincRNA	RP11-285G1.9;	10	9.4727
lincRNA	RP11-543F8.2;	lincRNA	LINC00842;	62	58.7492
lincRNA	RP11-543F8.2;	lincRNA	RP11-491H19.1;	13	12.3587
lincRNA	RP11-543F8.2;	lincRNA	RP11-170M17.1;	50	47.5346
lincRNA	RP11-543F8.2;	lincRNA	RP11-222A11.1;	21	19.9698
lincRNA	RP11-543F8.2;	lincRNA	ZNF503-AS1;	15	14.274
lincRNA	RP11-543F8.2;	lincRNA	LINC00856;	52	49.5234
lincRNA	RP11-543F8.2;	lincRNA	RP11-15K3.1;	22	20.9571
lincRNA	RP11-543F8.2;	lincRNA	RP11-215N21.1;	27	25.7097
lincRNA	RP11-543F8.2;	lincRNA	RP11-655H13.2;	17	16.1905
lincRNA	RP11-543F8.2;	lincRNA	RP11-525A16.4;	10	9.52486
lincRNA	RP11-543F8.2;	lincRNA	RP11-282I1.1;	13	12.3839
lincRNA	RP11-543F8.2;	protein_coding;	CELF2;	12	11.0533
lincRNA	RP11-543F8.2;	protein_coding;	OLAH;	10	9.28286
lincRNA	RP11-428L9.1;	lincRNA	RP11-428L9.2;	62	56.8903
lincRNA	RP11-428L9.1;	lincRNA	LINC00709;	51	46.8166
lincRNA	RP11-428L9.1;	lincRNA	RP11-271F18.4;	30	27.6229
lincRNA	RP11-428L9.1;	lincRNA	SFTA1P;	11	10.1432
lincRNA	RP11-428L9.1;	lincRNA	RP11-351M16.3;	10	9.41118
lincRNA	RP11-428L9.1;	lincRNA	RP11-462L8.1;	11	10.3827
lincRNA	RP11-428L9.1;	lincRNA	LINC00842;	18	17.0884
lincRNA	RP11-428L9.2;	lincRNA	LINC00709;	15	13.774
lincRNA	LINC00709;	lincRNA	RP11-271F18.4;	63	58.0514
lincRNA	LINC00709;	lincRNA	SFTA1P;	29	26.761
lincRNA	LINC00709;	lincRNA	RP1-251M9.2;	17	15.7042
lincRNA	LINC00709;	lincRNA	RP11-462L8.1;	12	11.335
lincRNA	LINC00709;	lincRNA	RP11-170M17.1;	12	11.4384
lincRNA	LINC00709;	lincRNA	LINC00856;	12	11.4586
lincRNA	RP5-933E2.1;	lincRNA	RP11-271F18.4;	52	48.0368
lincRNA	RP5-933E2.1;	lincRNA	SFTA1P;	13	12.0267
lincRNA	RP11-271F18.1;	lincRNA	RP11-271F18.4;	21	19.4066
lincRNA	RP11-271F18.4;	lincRNA	SFTA1P;	191	176.789
lincRNA	RP11-271F18.4;	lincRNA	RP1-251M9.2;	103	95.4383
lincRNA	RP11-271F18.4;	lincRNA	RP11-275N1.1;	10	9.39947
lincRNA	RP11-271F18.4;	lincRNA	RP11-80K21.3;	22	20.7498
lincRNA	RP11-271F18.4;	lincRNA	RP11-218D6.4;	23	21.7176
lincRNA	RP11-271F18.4;	lincRNA	RP11-351M16.3;	34	32.1192
lincRNA	RP11-271F18.4;	lincRNA	RP11-192P3.4;	14	13.2523
lincRNA	RP11-271F18.4;	lincRNA	RP11-462L8.1;	40	37.8982
lincRNA	RP11-271F18.4;	lincRNA	RP11-672F9.1;	15	14.2542
lincRNA	RP11-271F18.4;	lincRNA	LINC00840;	10	9.51809
lincRNA	RP11-271F18.4;	lincRNA	LINC00842;	36	34.3062
lincRNA	RP11-271F18.4;	lincRNA	RP11-170M17.1;	21	20.078
lincRNA	RP11-271F18.4;	lincRNA	RP11-222A11.1;	11	10.5198
lincRNA	RP11-271F18.4;	lincRNA	LINC00856;	25	23.9446
lincRNA	RP11-271F18.4;	lincRNA	RP11-15K3.1;	11	10.5381
lincRNA	RP11-271F18.4;	lincRNA	RP11-215N21.1;	17	16.2795
lincRNA	RP11-271F18.4;	protein_coding;	CELF2;	54	50.0226
lincRNA	SFTA1P;	lincRNA	RP1-251M9.2;	80	74.2348
lincRNA	SFTA1P;	lincRNA	RP11-80K21.3;	10	9.44545
lincRNA	SFTA1P;	lincRNA	RP11-462L8.1;	14	13.2837
lincRNA	SFTA1P;	lincRNA	LINC00842;	11	10.4977
lincRNA	SFTA1P;	lincRNA	RP11-170M17.1;	16	15.3198
lincRNA	SFTA1P;	protein_coding;	CELF2;	36	33.397
lincRNA	RP1-251M9.2;	lincRNA	RP11-462L8.1;	13	12.348
lincRNA	RP1-251M9.2;	lincRNA	RP11-170M17.1;	12	11.5021
lincRNA	RP1-251M9.2;	protein_coding;	CELF2;	99	91.9396
lincRNA	RP11-138I18.2;	protein_coding;	ECHDC3;	29	26.9968
lincRNA	RP11-398C13.6;	protein_coding;	DCLRE1C;	38	35.8067
lincRNA	RP11-398C13.6;	protein_coding;	MEIG1;	35	32.9686
lincRNA	RP11-398C13.6;	protein_coding;	C10orf111;	10	9.42691
lincRNA	RP11-398C13.6;	protein_coding;	RPP38;	14	13.1977
lincRNA	RP11-461K13.1;	lincRNA	RP11-80K21.3;	13	12.3996
lincRNA	RP11-461K13.1;	lincRNA	RP11-218D6.4;	16	15.2785
lincRNA	RP11-461K13.1;	lincRNA	RP11-351M16.3;	12	11.4641
lincRNA	RP11-461K13.1;	lincRNA	RP11-462L8.1;	20	19.163
lincRNA	RP11-461K13.1;	lincRNA	RP11-672F9.1;	13	12.4931
lincRNA	RP11-461K13.1;	lincRNA	LINC00842;	11	10.6008
lincRNA	RP11-461K13.1;	lincRNA	RP11-170M17.1;	23	22.2384
lincRNA	RP11-461K13.1;	lincRNA	LINC00856;	13	12.5917
lincRNA	RP11-461K13.1;	protein_coding;	PTER;	64	60.4957
lincRNA	RP11-461K13.1;	protein_coding;	C1QL3;	21	19.8615
lincRNA	RP11-461K13.1;	protein_coding;	RSU1;	22	20.8065
lincRNA	RP11-461K13.1;	protein_coding;	TRDMT1;	14	13.2449
lincRNA	ARL5B-AS1;	lincRNA	RP11-139J15.5;	14	13.3324
lincRNA	ARL5B-AS1;	lincRNA	RP11-275N1.1;	55	52.4768
lincRNA	ARL5B-AS1;	lincRNA	RP11-351M16.3;	15	14.384
lincRNA	ARL5B-AS1;	lincRNA	RP11-462L8.1;	32	30.7758
lincRNA	ARL5B-AS1;	lincRNA	RP11-393J16.4;	12	11.5717
lincRNA	ARL5B-AS1;	lincRNA	RP11-170M17.1;	16	15.5282
lincRNA	ARL5B-AS1;	protein_coding;	ARL5B;	521	496.142
lincRNA	ARL5B-AS1;	protein_coding;	MSRB2;	11	10.5035
lincRNA	RP11-275N1.1;	lincRNA	RP11-108B14.5;	56	53.5638
lincRNA	RP11-275N1.1;	lincRNA	RP11-573G6.6;	17	16.2645
lincRNA	RP11-275N1.1;	lincRNA	RP11-573G6.10;	18	17.2228
lincRNA	RP11-275N1.1;	lincRNA	RP11-80K21.3;	73	70.0208
lincRNA	RP11-275N1.1;	lincRNA	RP13-16H11.2;	13	12.4739
lincRNA	RP11-275N1.1;	lincRNA	RP11-218D6.4;	24	23.0467
lincRNA	RP11-275N1.1;	lincRNA	RP11-351M16.3;	48	46.1148
lincRNA	RP11-275N1.1;	lincRNA	RP11-192P3.4;	30	28.8802
lincRNA	RP11-275N1.1;	lincRNA	RP11-462L8.1;	80	77.0835
lincRNA	RP11-275N1.1;	lincRNA	RP11-342D11.3;	15	14.4606
lincRNA	RP11-275N1.1;	lincRNA	LINC00838;	11	10.6022
lincRNA	RP11-275N1.1;	lincRNA	RP11-393J16.4;	13	12.5594
lincRNA	RP11-275N1.1;	lincRNA	RP11-672F9.1;	18	17.3956
lincRNA	RP11-275N1.1;	lincRNA	LINC00842;	40	38.7654
lincRNA	RP11-275N1.1;	lincRNA	RP11-170M17.1;	61	59.3122
lincRNA	RP11-275N1.1;	lincRNA	RP11-222A11.1;	24	23.3421
lincRNA	RP11-275N1.1;	lincRNA	LINC00856;	35	34.0917
lincRNA	RP11-275N1.1;	lincRNA	RP11-15K3.1;	10	9.74277
lincRNA	RP11-275N1.1;	lincRNA	RP11-215N21.1;	14	13.6344
lincRNA	RP11-275N1.1;	lincRNA	RP11-282I1.1;	13	12.6658
lincRNA	RP11-275N1.1;	protein_coding;	CASC10;	172	164.449
lincRNA	RP11-275N1.1;	protein_coding;	SKIDA1;	93	88.8989
lincRNA	RP11-275N1.1;	protein_coding;	MLLT10;	53	50.6593
lincRNA	RP11-275N1.1;	protein_coding;	DNAJC1;	91	87.0361
lincRNA	RP11-275N1.1;	protein_coding;	EBLN1;	38	36.3501
lincRNA	RP11-275N1.1;	protein_coding;	COMMD3;	50	47.841
lincRNA	RP11-275N1.1;	protein_coding;	COMMD3-BMI1;	15	14.3517
lincRNA	RP11-275N1.1;	protein_coding;	BMI1;	37	35.3918
lincRNA	RP11-275N1.1;	protein_coding;	SPAG6;	21	20.0961
lincRNA	RP11-275N1.1;	protein_coding;	PIP4K2A;	11	10.5215
lincRNA	RP11-275N1.1;	protein_coding;	ARMC3;	27	25.8421
lincRNA	RP11-275N1.1;	protein_coding;	MSRB2;	35	33.4829
lincRNA	RP11-275N1.1;	protein_coding;	C10orf67;	16	15.3156
lincRNA	RP11-275N1.1;	protein_coding;	OTUD1;	13	12.4496
lincRNA	RP11-275N1.1;	protein_coding;	KIAA1217;	10	9.57791
lincRNA	RP11-275N1.1;	protein_coding;	WAC;	10	9.60537
lincRNA	RP11-108B14.5;	lincRNA	RP11-573G6.6;	21	20.1038
lincRNA	RP11-108B14.5;	lincRNA	RP11-573G6.9;	13	12.4454
lincRNA	RP11-108B14.5;	lincRNA	RP11-573G6.10;	11	10.5315
lincRNA	RP11-108B14.5;	lincRNA	RP11-170M17.1;	10	9.72927
lincRNA	RP11-108B14.5;	protein_coding;	COMMD3;	35	33.5093
lincRNA	RP11-108B14.5;	protein_coding;	BMI1;	20	19.1424
lincRNA	RP11-108B14.5;	protein_coding;	SPAG6;	13	12.4481
lincRNA	RP11-573G6.6;	protein_coding;	COMMD3;	14	13.407
lincRNA	RP11-573G6.9;	lincRNA	RP11-573G6.10;	18	17.238
lincRNA	RP11-573G6.9;	protein_coding;	SPAG6;	19	18.1982
lincRNA	RP11-573G6.10;	protein_coding;	SPAG6;	194	185.827
lincRNA	RP11-165A20.3;	lincRNA	RP11-80K21.3;	23	22.1355
lincRNA	RP11-165A20.3;	protein_coding;	ENKUR;	17	16.3545
lincRNA	RP11-165A20.3;	protein_coding;	THNSL1;	10	9.62219
lincRNA	RP11-80K21.3;	lincRNA	LINC00264;	10	9.62307
lincRNA	RP11-80K21.3;	lincRNA	LINC00202-2;	24	23.1057
lincRNA	RP11-80K21.3;	lincRNA	RP13-16H11.2;	35	33.6989
lincRNA	RP11-80K21.3;	lincRNA	LINC00202-1;	25	24.0708
lincRNA	RP11-80K21.3;	lincRNA	RP11-85G18.6;	10	9.63114
lincRNA	RP11-80K21.3;	lincRNA	RP11-218D6.4;	93	89.6125
lincRNA	RP11-80K21.3;	lincRNA	RP11-351M16.3;	126	121.467
lincRNA	RP11-80K21.3;	lincRNA	LINC00837;	15	14.4636
lincRNA	RP11-80K21.3;	lincRNA	RP11-478H13.3;	15	14.4569
lincRNA	RP11-80K21.3;	lincRNA	RP11-192P3.4;	34	32.8431
lincRNA	RP11-80K21.3;	lincRNA	RP11-462L8.1;	94	90.8839
lincRNA	RP11-80K21.3;	lincRNA	RP11-342D11.3;	18	17.4123
lincRNA	RP11-80K21.3;	lincRNA	RP11-476F14.1;	15	14.5115
lincRNA	RP11-80K21.3;	lincRNA	LINC00838;	14	13.54
lincRNA	RP11-80K21.3;	lincRNA	LINC00993;	10	9.69476
lincRNA	RP11-80K21.3;	lincRNA	RP11-393J16.4;	10	9.69425
lincRNA	RP11-80K21.3;	lincRNA	RP11-672F9.1;	37	35.8802
lincRNA	RP11-80K21.3;	lincRNA	LINC00840;	10	9.71294
lincRNA	RP11-80K21.3;	lincRNA	LINC00842;	68	66.1272
lincRNA	RP11-80K21.3;	lincRNA	RP11-491H19.1;	12	11.7077
lincRNA	RP11-80K21.3;	lincRNA	RP11-170M17.1;	79	77.0776
lincRNA	RP11-80K21.3;	lincRNA	RP11-222A11.1;	29	28.3017
lincRNA	RP11-80K21.3;	lincRNA	ZNF503-AS1;	23	22.4617
lincRNA	RP11-80K21.3;	lincRNA	LINC00856;	50	48.8695
lincRNA	RP11-80K21.3;	lincRNA	RP11-15K3.1;	16	15.6419
lincRNA	RP11-80K21.3;	lincRNA	RP11-215N21.1;	22	21.4989
lincRNA	RP11-80K21.3;	lincRNA	RP11-655H13.2;	10	9.77399
lincRNA	RP11-80K21.3;	protein_coding;	GPR158;	519	499.388
lincRNA	RP11-80K21.3;	protein_coding;	MYO3A;	17	16.3652
lincRNA	RP11-80K21.3;	protein_coding;	GAD2;	25	24.0646
lincRNA	RP11-80K21.3;	protein_coding;	APBB1IP;	12	11.5513
lincRNA	RP11-80K21.3;	protein_coding;	RAB18;	10	9.63283
lincRNA	RP11-80K21.3;	protein_coding;	C10orf126;	10	9.6416
lincRNA	RP11-128B16.3;	lincRNA	LINC00264;	47	45.2287
lincRNA	RP11-128B16.3;	lincRNA	LINC00202-2;	34	32.7333
lincRNA	RP11-128B16.3;	lincRNA	RP13-16H11.2;	49	47.1786
lincRNA	RP11-128B16.3;	lincRNA	LINC00202-1;	11	10.5912
lincRNA	RP11-128B16.3;	protein_coding;	PDSS1;	12	11.5533
lincRNA	LINC00264;	lincRNA	LINC00202-2;	113	108.77
lincRNA	LINC00264;	lincRNA	RP13-16H11.2;	82	78.9375
lincRNA	LINC00264;	lincRNA	LINC00202-1;	34	32.7304
lincRNA	LINC00264;	lincRNA	RP11-85G18.6;	16	15.4071
lincRNA	LINC00264;	lincRNA	RP11-218D6.4;	18	17.3412
lincRNA	LINC00264;	lincRNA	RP11-351M16.3;	25	24.0962
lincRNA	LINC00264;	protein_coding;	PDSS1;	26	25.0276
lincRNA	LINC00264;	protein_coding;	ABI1;	17	16.3607
lincRNA	LINC00202-2;	lincRNA	RP13-16H11.2;	619	596.149
lincRNA	LINC00202-2;	lincRNA	LINC00202-1;	174	167.578
lincRNA	LINC00202-2;	lincRNA	LINC00614;	20	19.2608
lincRNA	LINC00202-2;	lincRNA	RP11-85G18.6;	48	46.2419
lincRNA	LINC00202-2;	lincRNA	RP11-748L13.6;	10	9.63275
lincRNA	LINC00202-2;	lincRNA	RP11-218D6.4;	44	42.4088
lincRNA	LINC00202-2;	lincRNA	RP11-351M16.3;	58	55.9284
lincRNA	LINC00202-2;	lincRNA	RP11-192P3.4;	12	11.5948
lincRNA	LINC00202-2;	lincRNA	RP11-462L8.1;	27	26.112
lincRNA	LINC00202-2;	lincRNA	LINC00842;	16	15.5636
lincRNA	LINC00202-2;	lincRNA	RP11-170M17.1;	15	14.6389
lincRNA	LINC00202-2;	protein_coding;	PDSS1;	89	85.7098
lincRNA	LINC00202-2;	protein_coding;	ABI1;	50	48.1413
lincRNA	LINC00202-2;	protein_coding;	ANKRD26;	24	23.1123
lincRNA	LINC00202-2;	protein_coding;	PTCHD3;	12	11.5608
lincRNA	RP13-16H11.2;	lincRNA	LINC00202-1;	141	135.808
lincRNA	RP13-16H11.2;	lincRNA	LINC00614;	20	19.2625
lincRNA	RP13-16H11.2;	lincRNA	RP11-85G18.6;	61	58.771
lincRNA	RP13-16H11.2;	lincRNA	RP11-218D6.4;	46	44.3404
lincRNA	RP13-16H11.2;	lincRNA	RP11-351M16.3;	79	76.185
lincRNA	RP13-16H11.2;	lincRNA	RP11-192P3.4;	11	10.6295
lincRNA	RP13-16H11.2;	lincRNA	RP11-462L8.1;	20	19.3439
lincRNA	RP13-16H11.2;	lincRNA	RP11-672F9.1;	10	9.70084
lincRNA	RP13-16H11.2;	lincRNA	LINC00842;	13	12.6465
lincRNA	RP13-16H11.2;	lincRNA	RP11-170M17.1;	17	16.5923
lincRNA	RP13-16H11.2;	lincRNA	ZNF503-AS1;	11	10.7464
lincRNA	RP13-16H11.2;	protein_coding;	PDSS1;	196	188.771
lincRNA	RP13-16H11.2;	protein_coding;	ABI1;	70	67.4038
lincRNA	RP13-16H11.2;	protein_coding;	ANKRD26;	30	28.893
lincRNA	RP13-16H11.2;	protein_coding;	YME1L1;	21	20.2243
lincRNA	RP13-16H11.2;	protein_coding;	MASTL;	10	9.63454
lincRNA	RP13-16H11.2;	protein_coding;	RAB18;	17	16.3817
lincRNA	LINC00202-1;	lincRNA	LINC00614;	156	150.248
lincRNA	LINC00202-1;	lincRNA	RP11-85G18.6;	80	77.0772
lincRNA	LINC00202-1;	lincRNA	RP11-748L13.6;	13	12.5238
lincRNA	LINC00202-1;	lincRNA	RP11-218D6.4;	44	42.4128
lincRNA	LINC00202-1;	lincRNA	RP11-351M16.3;	82	79.0787
lincRNA	LINC00202-1;	lincRNA	RP11-192P3.4;	18	17.3939
lincRNA	LINC00202-1;	lincRNA	RP11-462L8.1;	23	22.2457
lincRNA	LINC00202-1;	lincRNA	LINC00842;	18	17.5107
lincRNA	LINC00202-1;	lincRNA	RP11-170M17.1;	16	15.6164
lincRNA	LINC00202-1;	lincRNA	RP11-222A11.1;	10	9.76279
lincRNA	LINC00202-1;	lincRNA	ZNF503-AS1;	10	9.76954
lincRNA	LINC00202-1;	lincRNA	LINC00856;	16	15.644
lincRNA	LINC00202-1;	protein_coding;	ANKRD26;	88	84.7533
lincRNA	LINC00202-1;	protein_coding;	YME1L1;	44	42.375
lincRNA	LINC00202-1;	protein_coding;	MASTL;	25	24.0865
lincRNA	LINC00202-1;	protein_coding;	ACBD5;	12	11.559
lincRNA	LINC00202-1;	protein_coding;	PTCHD3;	11	10.5984
lincRNA	LINC00202-1;	protein_coding;	RAB18;	12	11.5636
lincRNA	LINC00202-1;	protein_coding;	WAC;	11	10.606
lincRNA	RP11-85G18.6;	lincRNA	RP11-748L13.6;	53	51.0734
lincRNA	RP11-85G18.6;	lincRNA	RP11-218D6.4;	37	35.6758
lincRNA	RP11-85G18.6;	lincRNA	RP11-351M16.3;	107	103.218
lincRNA	RP11-85G18.6;	lincRNA	RP11-192P3.4;	13	12.5659
lincRNA	RP11-85G18.6;	lincRNA	RP11-462L8.1;	25	24.1872
lincRNA	RP11-85G18.6;	lincRNA	LINC00842;	12	11.6772
lincRNA	RP11-85G18.6;	lincRNA	RP11-170M17.1;	23	22.4551
lincRNA	RP11-85G18.6;	lincRNA	LINC00856;	10	9.78035
lincRNA	RP11-85G18.6;	protein_coding;	PTCHD3;	19	18.3117
lincRNA	RP11-85G18.6;	protein_coding;	RAB18;	41	39.5206
lincRNA	RP11-85G18.6;	protein_coding;	MPP7;	11	10.6065
lincRNA	RP11-85G18.6;	protein_coding;	WAC;	23	22.1827
lincRNA	RP11-748L13.6;	lincRNA	RP11-218D6.4;	11	10.6052
lincRNA	RP11-748L13.6;	lincRNA	RP11-351M16.3;	16	15.4329
lincRNA	RP11-218D6.4;	lincRNA	RP11-351M16.3;	845	815.526
lincRNA	RP11-218D6.4;	lincRNA	RP11-478H13.1;	18	17.3743
lincRNA	RP11-218D6.4;	lincRNA	LINC00837;	56	54.059
lincRNA	RP11-218D6.4;	lincRNA	RP11-478H13.3;	73	70.4371
lincRNA	RP11-218D6.4;	lincRNA	RP11-192P3.4;	51	49.3208
lincRNA	RP11-218D6.4;	lincRNA	RP11-462L8.1;	163	157.776
lincRNA	RP11-218D6.4;	lincRNA	RP11-342D11.3;	23	22.2743
lincRNA	RP11-218D6.4;	lincRNA	RP11-476F14.1;	18	17.4336
lincRNA	RP11-218D6.4;	lincRNA	LINC00838;	20	19.3648
lincRNA	RP11-218D6.4;	lincRNA	LINC00993;	10	9.7058
lincRNA	RP11-218D6.4;	lincRNA	RP11-672F9.1;	38	36.8919
lincRNA	RP11-218D6.4;	lincRNA	LINC00840;	18	17.5032
lincRNA	RP11-218D6.4;	lincRNA	RP11-733D4.1;	12	11.6778
lincRNA	RP11-218D6.4;	lincRNA	RP11-285G1.9;	10	9.73261
lincRNA	RP11-218D6.4;	lincRNA	LINC00842;	95	92.4888
lincRNA	RP11-218D6.4;	lincRNA	RP11-170M17.1;	65	63.4905
lincRNA	RP11-218D6.4;	lincRNA	RP11-222A11.1;	25	24.4258
lincRNA	RP11-218D6.4;	lincRNA	ZNF503-AS1;	17	16.621
lincRNA	RP11-218D6.4;	lincRNA	LINC00856;	70	68.4953
lincRNA	RP11-218D6.4;	lincRNA	RP11-15K3.1;	18	17.6172
lincRNA	RP11-218D6.4;	lincRNA	RP11-215N21.1;	17	16.6317
lincRNA	RP11-218D6.4;	protein_coding;	MPP7;	75	72.352
lincRNA	RP11-218D6.4;	protein_coding;	WAC;	30	28.9479
lincRNA	RP11-218D6.4;	protein_coding;	BAMBI;	17	16.4131
lincRNA	RP11-218D6.4;	protein_coding;	C10orf126;	27	26.062
lincRNA	RP11-218D6.4;	protein_coding;	LYZL1;	19	18.3444
lincRNA	RP11-351M16.3;	lincRNA	RP11-478H13.1;	25	24.1422
lincRNA	RP11-351M16.3;	lincRNA	LINC00837;	180	173.842
lincRNA	RP11-351M16.3;	lincRNA	RP11-478H13.3;	227	219.132
lincRNA	RP11-351M16.3;	lincRNA	RP11-253D19.1;	16	15.4683
lincRNA	RP11-351M16.3;	lincRNA	RP11-253D19.2;	14	13.5368
lincRNA	RP11-351M16.3;	lincRNA	RP11-192P3.4;	121	117.07
lincRNA	RP11-351M16.3;	lincRNA	RP11-472N13.3;	22	21.2887
lincRNA	RP11-351M16.3;	lincRNA	RP11-479G22.8;	10	9.68376
lincRNA	RP11-351M16.3;	lincRNA	RP11-462L8.1;	245	237.258
lincRNA	RP11-351M16.3;	lincRNA	RP11-342D11.3;	46	44.5693
lincRNA	RP11-351M16.3;	lincRNA	RP11-476F14.1;	34	32.9455
lincRNA	RP11-351M16.3;	lincRNA	LINC00838;	21	20.3425
lincRNA	RP11-351M16.3;	lincRNA	RP11-490O24.2;	12	11.6294
lincRNA	RP11-351M16.3;	lincRNA	RP11-324I22.2;	12	11.6389
lincRNA	RP11-351M16.3;	lincRNA	LINC00993;	27	26.2178
lincRNA	RP11-351M16.3;	lincRNA	RP11-508N22.12;	11	10.6827
lincRNA	RP11-351M16.3;	lincRNA	RP11-508N22.9;	10	9.71068
lincRNA	RP11-351M16.3;	lincRNA	RP11-672F9.1;	55	53.4209
lincRNA	RP11-351M16.3;	lincRNA	RP11-291L22.4;	13	12.6262
lincRNA	RP11-351M16.3;	lincRNA	LINC00839;	13	12.6468
lincRNA	RP11-351M16.3;	lincRNA	RP11-168L22.2;	11	10.7029
lincRNA	RP11-351M16.3;	lincRNA	LINC00840;	32	31.1312
lincRNA	RP11-351M16.3;	lincRNA	RP11-168P8.5;	15	14.6004
lincRNA	RP11-351M16.3;	lincRNA	RP11-285G1.9;	21	20.448
lincRNA	RP11-351M16.3;	lincRNA	RP11-445N18.5;	12	11.6842
lincRNA	RP11-351M16.3;	lincRNA	LINC00842;	135	131.492
lincRNA	RP11-351M16.3;	lincRNA	RP11-346D6.6;	13	12.6924
lincRNA	RP11-351M16.3;	lincRNA	RP11-491H19.1;	15	14.6581
lincRNA	RP11-351M16.3;	lincRNA	RP11-170M17.1;	117	114.336
lincRNA	RP11-351M16.3;	lincRNA	RP11-222A11.1;	46	44.9644
lincRNA	RP11-351M16.3;	lincRNA	ZNF503-AS1;	32	31.3012
lincRNA	RP11-351M16.3;	lincRNA	RP11-399K21.11;	12	11.7416
lincRNA	RP11-351M16.3;	lincRNA	LINC00856;	122	119.433
lincRNA	RP11-351M16.3;	lincRNA	RP11-15K3.1;	22	21.5421
lincRNA	RP11-351M16.3;	lincRNA	RP11-215N21.1;	31	30.3425
lincRNA	RP11-351M16.3;	lincRNA	RP11-655H13.2;	10	9.78965
lincRNA	RP11-351M16.3;	lincRNA	RP11-525A16.4;	12	11.7489
lincRNA	RP11-351M16.3;	lincRNA	CTA-109P11.4;	11	10.7691
lincRNA	RP11-351M16.3;	lincRNA	RP11-282I1.1;	18	17.6256
lincRNA	RP11-351M16.3;	lincRNA	LINC00959;	18	17.6152
lincRNA	RP11-351M16.3;	protein_coding;	WAC;	561	541.576
lincRNA	RP11-351M16.3;	protein_coding;	BAMBI;	95	91.7628
lincRNA	RP11-351M16.3;	protein_coding;	C10orf126;	86	83.0506
lincRNA	RP11-351M16.3;	protein_coding;	LYZL1;	53	51.1948
lincRNA	RP11-351M16.3;	protein_coding;	SVIL;	24	23.1856
lincRNA	RP11-351M16.3;	protein_coding;	KIAA1462;	24	23.1958
lincRNA	RP11-351M16.3;	protein_coding;	MTPAP;	10	9.6659
lincRNA	RP11-351M16.3;	protein_coding;	LYZL2;	17	16.4356
lincRNA	RP11-351M16.3;	protein_coding;	CCDC7;	11	10.6475
lincRNA	RP11-351M16.3;	protein_coding;	BMS1;	11	10.7003
lincRNA	RP11-478H13.1;	lincRNA	LINC00837;	30	28.9773
lincRNA	RP11-478H13.1;	lincRNA	RP11-478H13.3;	35	33.7911
lincRNA	LINC00837;	lincRNA	RP11-478H13.3;	930	897.97
lincRNA	LINC00837;	lincRNA	RP11-192P3.4;	18	17.4194
lincRNA	LINC00837;	lincRNA	RP11-462L8.1;	24	23.2469
lincRNA	LINC00837;	lincRNA	LINC00842;	22	21.4333
lincRNA	LINC00837;	lincRNA	RP11-170M17.1;	13	12.7069
lincRNA	LINC00837;	lincRNA	LINC00856;	18	17.6252
lincRNA	LINC00837;	protein_coding;	C10orf126;	63	60.8533
lincRNA	LINC00837;	protein_coding;	LYZL1;	13	12.5601
lincRNA	RP11-478H13.3;	lincRNA	RP11-192P3.4;	22	21.2805
lincRNA	RP11-478H13.3;	lincRNA	RP11-462L8.1;	63	60.9947
lincRNA	RP11-478H13.3;	lincRNA	RP11-476F14.1;	11	10.6563
lincRNA	RP11-478H13.3;	lincRNA	RP11-672F9.1;	20	19.4212
lincRNA	RP11-478H13.3;	lincRNA	LINC00842;	30	29.2136
lincRNA	RP11-478H13.3;	lincRNA	RP11-170M17.1;	17	16.609
lincRNA	RP11-478H13.3;	lincRNA	RP11-222A11.1;	11	10.7498
lincRNA	RP11-478H13.3;	lincRNA	LINC00856;	25	24.4681
lincRNA	RP11-478H13.3;	protein_coding;	C10orf126;	117	112.961
lincRNA	RP11-478H13.3;	protein_coding;	LYZL1;	21	20.28
lincRNA	RP11-478H13.3;	protein_coding;	SVIL;	10	9.65838
lincRNA	RP11-253D19.1;	lincRNA	RP11-253D19.2;	97	93.9079
lincRNA	RP11-253D19.1;	lincRNA	RP11-192P3.4;	41	39.7179
lincRNA	RP11-253D19.1;	lincRNA	RP11-472N13.3;	12	11.6265
lincRNA	RP11-253D19.1;	lincRNA	RP11-462L8.1;	20	19.3921
lincRNA	RP11-253D19.1;	protein_coding;	LYZL2;	22	21.2962
lincRNA	RP11-253D19.2;	lincRNA	RP11-14C22.3;	15	14.523
lincRNA	RP11-253D19.2;	lincRNA	RP11-192P3.4;	75	72.6656
lincRNA	RP11-253D19.2;	lincRNA	RP11-472N13.3;	20	19.3804
lincRNA	RP11-253D19.2;	lincRNA	RP11-462L8.1;	46	44.6086
lincRNA	RP11-253D19.2;	lincRNA	LINC00842;	11	10.7292
lincRNA	RP11-253D19.2;	protein_coding;	LYZL2;	39	37.7579
lincRNA	RP11-14C22.3;	lincRNA	RP11-192P3.4;	78	75.5669
lincRNA	RP11-14C22.3;	lincRNA	RP11-472N13.3;	11	10.6585
lincRNA	RP11-14C22.3;	lincRNA	RP11-462L8.1;	19	18.424
lincRNA	RP11-14C22.6;	lincRNA	RP11-192P3.4;	115	111.388
lincRNA	RP11-14C22.6;	lincRNA	RP11-472N13.3;	24	23.2498
lincRNA	RP11-14C22.6;	protein_coding;	ZEB1;	12	11.6171
lincRNA	RP11-192P3.4;	lincRNA	RP11-472N13.2;	167	161.883
lincRNA	RP11-192P3.4;	lincRNA	RP11-472N13.3;	880	853.273
lincRNA	RP11-192P3.4;	lincRNA	RP11-479G22.8;	15	14.5551
lincRNA	RP11-192P3.4;	lincRNA	RP11-462L8.1;	537	521.083
lincRNA	RP11-192P3.4;	lincRNA	RP11-342D11.3;	79	76.698
lincRNA	RP11-192P3.4;	lincRNA	RP11-476F14.1;	30	29.1284
lincRNA	RP11-192P3.4;	lincRNA	LINC00838;	23	22.325
lincRNA	RP11-192P3.4;	lincRNA	RP11-490O24.2;	18	17.4795
lincRNA	RP11-192P3.4;	lincRNA	RP11-324I22.2;	22	21.3812
lincRNA	RP11-192P3.4;	lincRNA	LINC00993;	15	14.5949
lincRNA	RP11-192P3.4;	lincRNA	RP11-393J16.4;	14	13.6212
lincRNA	RP11-192P3.4;	lincRNA	RP11-508N22.12;	12	11.6775
lincRNA	RP11-192P3.4;	lincRNA	RP11-672F9.1;	61	59.3687
lincRNA	RP11-192P3.4;	lincRNA	AL022344.4;	12	11.6989
lincRNA	RP11-192P3.4;	lincRNA	LINC00840;	24	23.3957
lincRNA	RP11-192P3.4;	lincRNA	RP11-733D4.1;	14	13.6581
lincRNA	RP11-192P3.4;	lincRNA	RP11-285G1.9;	18	17.5623
lincRNA	RP11-192P3.4;	lincRNA	LINC00842;	120	117.119
lincRNA	RP11-192P3.4;	lincRNA	RP11-491H19.1;	10	9.79185
lincRNA	RP11-192P3.4;	lincRNA	RP11-170M17.1;	85	83.2327
lincRNA	RP11-192P3.4;	lincRNA	RP11-222A11.1;	46	45.0554
lincRNA	RP11-192P3.4;	lincRNA	ZNF503-AS1;	34	33.3249
lincRNA	RP11-192P3.4;	lincRNA	RP11-399K21.11;	15	14.7067
lincRNA	RP11-192P3.4;	lincRNA	LINC00856;	100	98.094
lincRNA	RP11-192P3.4;	lincRNA	RP11-57C13.6;	20	19.6247
lincRNA	RP11-192P3.4;	lincRNA	RP11-478K7.2;	11	10.7948
lincRNA	RP11-192P3.4;	lincRNA	RP11-15K3.1;	28	27.4727
lincRNA	RP11-192P3.4;	lincRNA	RP11-215N21.1;	48	47.077
lincRNA	RP11-192P3.4;	lincRNA	RP11-525A16.4;	15	14.7158
lincRNA	RP11-192P3.4;	lincRNA	CTA-109P11.4;	12	11.7719
lincRNA	RP11-192P3.4;	lincRNA	RP11-282I1.1;	42	41.2097
lincRNA	RP11-192P3.4;	lincRNA	LINC00959;	15	14.7091
lincRNA	RP11-192P3.4;	protein_coding;	ZEB1;	525	508.713
lincRNA	RP11-192P3.4;	protein_coding;	ARHGAP12;	82	79.469
lincRNA	RP11-192P3.4;	protein_coding;	KIF5B;	29	28.1283
lincRNA	RP11-192P3.4;	protein_coding;	EPC1;	42	40.749
lincRNA	RP11-192P3.4;	protein_coding;	CCDC7;	28	27.1575
lincRNA	RP11-192P3.4;	protein_coding;	CUL2;	10	9.71614
lincRNA	RP11-192P3.4;	protein_coding;	CREM;	13	12.634
lincRNA	RP11-472N13.2;	lincRNA	RP11-472N13.3;	125	121.188
lincRNA	RP11-472N13.2;	lincRNA	RP11-462L8.1;	27	26.1965
lincRNA	RP11-472N13.2;	protein_coding;	ARHGAP12;	10	9.69013
lincRNA	RP11-472N13.3;	lincRNA	RP11-462L8.1;	144	139.753
lincRNA	RP11-472N13.3;	lincRNA	RP11-342D11.3;	22	21.3622
lincRNA	RP11-472N13.3;	lincRNA	RP11-476F14.1;	10	9.71094
lincRNA	RP11-472N13.3;	lincRNA	RP11-672F9.1;	14	13.6277
lincRNA	RP11-472N13.3;	lincRNA	LINC00842;	22	21.475
lincRNA	RP11-472N13.3;	lincRNA	RP11-170M17.1;	20	19.5871
lincRNA	RP11-472N13.3;	lincRNA	LINC00856;	17	16.6785
lincRNA	RP11-472N13.3;	lincRNA	RP11-215N21.1;	15	14.7138
lincRNA	RP11-472N13.3;	protein_coding;	ARHGAP12;	35	33.9248
lincRNA	RP11-472N13.3;	protein_coding;	KIF5B;	13	12.6112
lincRNA	RP11-472N13.3;	protein_coding;	EPC1;	13	12.6147
lincRNA	RP11-472N13.3;	protein_coding;	CCDC7;	14	13.5808
lincRNA	RP11-479G22.8;	lincRNA	RP11-462L8.1;	587	570.104
lincRNA	RP11-479G22.8;	lincRNA	RP11-342D11.3;	49	47.6142
lincRNA	RP11-462L8.1;	lincRNA	RP11-342D11.3;	4207	4088.11
lincRNA	RP11-462L8.1;	lincRNA	RP11-90B22.1;	25	24.2916
lincRNA	RP11-462L8.1;	lincRNA	RP11-476F14.1;	417	405.252
lincRNA	RP11-462L8.1;	lincRNA	RP13-259N13.2;	55	53.4465
lincRNA	RP11-462L8.1;	lincRNA	LINC00838;	246	238.997
lincRNA	RP11-462L8.1;	lincRNA	RP11-490O24.2;	196	190.505
lincRNA	RP11-462L8.1;	lincRNA	RP11-324I22.2;	82	79.7657
lincRNA	RP11-462L8.1;	lincRNA	SNORA40;	12	11.8029
lincRNA	RP11-462L8.1;	lincRNA	RP11-322I2.1;	17	16.5546
lincRNA	RP11-462L8.1;	lincRNA	LINC00993;	71	69.1453
lincRNA	RP11-462L8.1;	lincRNA	RP11-258F22.1;	11	10.7118
lincRNA	RP11-462L8.1;	lincRNA	RP11-393J16.4;	57	55.5081
lincRNA	RP11-462L8.1;	lincRNA	RP11-508N22.12;	21	20.4542
lincRNA	RP11-462L8.1;	lincRNA	RP11-508N22.9;	27	26.2958
lincRNA	RP11-462L8.1;	lincRNA	RP11-672F9.1;	156	151.966
lincRNA	RP11-462L8.1;	lincRNA	RP11-291L22.4;	33	32.1452
lincRNA	RP11-462L8.1;	lincRNA	LINC00839;	31	30.2463
lincRNA	RP11-462L8.1;	lincRNA	AL022344.4;	26	25.3705
lincRNA	RP11-462L8.1;	lincRNA	AL022344.5;	21	20.4846
lincRNA	RP11-462L8.1;	lincRNA	RP11-168L22.2;	12	11.7101
lincRNA	RP11-462L8.1;	lincRNA	LINC00840;	56	54.6394
lincRNA	RP11-462L8.1;	lincRNA	RP11-168P8.5;	29	28.3102
lincRNA	RP11-462L8.1;	lincRNA	RP11-20J15.2;	10	9.76129
lincRNA	RP11-462L8.1;	lincRNA	RP11-733D4.1;	21	20.5057
lincRNA	RP11-462L8.1;	lincRNA	RP11-285G1.9;	33	32.2268
lincRNA	RP11-462L8.1;	lincRNA	RP11-445N18.5;	18	17.5777
lincRNA	RP11-462L8.1;	lincRNA	LINC00842;	217	211.982
lincRNA	RP11-462L8.1;	lincRNA	RP11-346D6.6;	11	10.7712
lincRNA	RP11-462L8.1;	lincRNA	RP11-71J2.1;	19	18.6015
lincRNA	RP11-462L8.1;	lincRNA	RP11-135D11.2;	14	13.7146
lincRNA	RP11-462L8.1;	lincRNA	RP11-491H19.1;	23	22.5417
lincRNA	RP11-462L8.1;	lincRNA	RP11-120C12.3;	12	11.7591
lincRNA	RP11-462L8.1;	lincRNA	RP11-170M17.1;	179	175.437
lincRNA	RP11-462L8.1;	lincRNA	RP11-179K3.2;	11	10.7811
lincRNA	RP11-462L8.1;	lincRNA	RP11-222A11.1;	88	86.2711
lincRNA	RP11-462L8.1;	lincRNA	ZNF503-AS1;	58	56.8998
lincRNA	RP11-462L8.1;	lincRNA	LINC00856;	149	146.293
lincRNA	RP11-462L8.1;	lincRNA	RP11-113E21.1;	15	14.7295
lincRNA	RP11-462L8.1;	lincRNA	RP11-57C13.6;	15	14.7318
lincRNA	RP11-462L8.1;	lincRNA	RP11-80H5.9;	11	10.8072
lincRNA	RP11-462L8.1;	lincRNA	RP11-15K3.1;	28	27.4976
lincRNA	RP11-462L8.1;	lincRNA	RP11-298H24.1;	11	10.8009
lincRNA	RP11-462L8.1;	lincRNA	RP11-215N21.1;	69	67.7346
lincRNA	RP11-462L8.1;	lincRNA	RP11-655H13.2;	26	25.5278
lincRNA	RP11-462L8.1;	lincRNA	RP11-525A16.4;	22	21.6028
lincRNA	RP11-462L8.1;	lincRNA	CTA-109P11.4;	12	11.7826
lincRNA	RP11-462L8.1;	lincRNA	RP11-95I16.2;	18	17.6745
lincRNA	RP11-462L8.1;	lincRNA	RP11-282I1.1;	32	31.4264
lincRNA	RP11-462L8.1;	protein_coding;	NRP1;	58	56.3609
lincRNA	RP11-462L8.1;	protein_coding;	PARD3;	38	36.941
lincRNA	RP11-462L8.1;	protein_coding;	CUL2;	43	41.8173
lincRNA	RP11-462L8.1;	protein_coding;	CREM;	33	32.0999
lincRNA	RP11-462L8.1;	protein_coding;	CCNY;	41	39.8691
lincRNA	RP11-462L8.1;	protein_coding;	GJD4;	39	37.9646
lincRNA	RP11-462L8.1;	protein_coding;	NAMPTL;	10	9.73773
lincRNA	RP11-462L8.1;	protein_coding;	ANKRD30A;	16	15.5783
lincRNA	RP11-462L8.1;	protein_coding;	ZNF248;	21	20.4471
lincRNA	RP11-462L8.1;	protein_coding;	ZNF33A;	25	24.3513
lincRNA	RP11-462L8.1;	protein_coding;	ZNF37A;	16	15.581
lincRNA	RP11-462L8.1;	protein_coding;	ZNF33B;	15	14.6367
lincRNA	RP11-462L8.1;	protein_coding;	BMS1;	17	16.5853
lincRNA	RP11-462L8.1;	protein_coding;	HNRNPF;	10	9.7589
lincRNA	RP11-462L8.1;	protein_coding;	RASSF4;	11	10.7411
lincRNA	RP11-342D11.3;	lincRNA	RP11-476F14.1;	98	95.2882
lincRNA	RP11-342D11.3;	lincRNA	RP13-259N13.2;	13	12.6393
lincRNA	RP11-342D11.3;	lincRNA	LINC00838;	75	72.9024
lincRNA	RP11-342D11.3;	lincRNA	RP11-490O24.2;	43	41.816
lincRNA	RP11-342D11.3;	lincRNA	RP11-324I22.2;	13	12.6523
lincRNA	RP11-342D11.3;	lincRNA	RP11-393J16.4;	11	10.7176
lincRNA	RP11-342D11.3;	lincRNA	RP11-672F9.1;	39	38.011
lincRNA	RP11-342D11.3;	lincRNA	LINC00840;	21	20.5004
lincRNA	RP11-342D11.3;	lincRNA	LINC00842;	36	35.1856
lincRNA	RP11-342D11.3;	lincRNA	RP11-170M17.1;	36	35.3017
lincRNA	RP11-342D11.3;	lincRNA	RP11-222A11.1;	19	18.6363
lincRNA	RP11-342D11.3;	lincRNA	LINC00856;	23	22.5937
lincRNA	RP11-342D11.3;	lincRNA	RP11-282I1.1;	16	15.7213
lincRNA	RP11-342D11.3;	protein_coding;	NRP1;	19	18.4726
lincRNA	RP11-90B22.1;	lincRNA	RP11-476F14.1;	23	22.3618
lincRNA	RP11-90B22.1;	lincRNA	LINC00838;	13	12.6354
lincRNA	RP11-476F14.1;	lincRNA	RP13-259N13.2;	97	94.3171
lincRNA	RP11-476F14.1;	lincRNA	LINC00838;	309	300.385
lincRNA	RP11-476F14.1;	lincRNA	RP11-490O24.2;	168	163.389
lincRNA	RP11-476F14.1;	lincRNA	RP11-324I22.2;	14	13.6268
lincRNA	RP11-476F14.1;	lincRNA	LINC00993;	22	21.4383
lincRNA	RP11-476F14.1;	lincRNA	RP11-393J16.4;	11	10.7186
lincRNA	RP11-476F14.1;	lincRNA	RP11-508N22.9;	12	11.6941
lincRNA	RP11-476F14.1;	lincRNA	RP11-672F9.1;	58	56.5342
lincRNA	RP11-476F14.1;	lincRNA	LINC00840;	10	9.76294
lincRNA	RP11-476F14.1;	lincRNA	LINC00842;	36	35.1888
lincRNA	RP11-476F14.1;	lincRNA	RP11-170M17.1;	33	32.3627
lincRNA	RP11-476F14.1;	lincRNA	RP11-222A11.1;	21	20.5999
lincRNA	RP11-476F14.1;	lincRNA	LINC00856;	26	25.543
lincRNA	RP11-476F14.1;	lincRNA	RP11-15K3.1;	10	9.82652
lincRNA	RP11-476F14.1;	lincRNA	RP11-215N21.1;	12	11.7871
lincRNA	RP13-259N13.2;	lincRNA	LINC00838;	57	55.4066
lincRNA	RP13-259N13.2;	lincRNA	RP11-490O24.2;	22	21.3945
lincRNA	LINC00838;	lincRNA	RP11-490O24.2;	140	136.116
lincRNA	LINC00838;	lincRNA	RP11-324I22.2;	15	14.5957
lincRNA	LINC00838;	lincRNA	LINC00993;	12	11.69
lincRNA	LINC00838;	lincRNA	RP11-672F9.1;	39	38.0028
lincRNA	LINC00838;	lincRNA	RP11-291L22.4;	10	9.74389
lincRNA	LINC00838;	lincRNA	LINC00842;	24	23.452
lincRNA	LINC00838;	lincRNA	RP11-170M17.1;	16	15.6862
lincRNA	LINC00838;	lincRNA	RP11-222A11.1;	11	10.7871
lincRNA	LINC00838;	lincRNA	LINC00856;	13	12.7676
lincRNA	RP11-490O24.2;	lincRNA	RP11-672F9.1;	21	20.4722
lincRNA	RP11-324I22.2;	lincRNA	LINC00993;	20	19.5079
lincRNA	RP11-324I22.2;	lincRNA	RP11-393J16.4;	26	25.3589
lincRNA	RP11-324I22.2;	lincRNA	RP11-672F9.1;	38	37.0749
lincRNA	RP11-324I22.2;	lincRNA	LINC00842;	17	16.6327
lincRNA	RP11-324I22.2;	lincRNA	RP11-170M17.1;	15	14.7243
lincRNA	RP11-324I22.2;	lincRNA	LINC00856;	11	10.8169
lincRNA	RP11-324I22.2;	lincRNA	RP11-215N21.1;	10	9.83189
lincRNA	RP11-324I22.2;	protein_coding;	CCNY;	254	247.379
lincRNA	RP11-324I22.2;	protein_coding;	GJD4;	39	38.0237
lincRNA	RP11-324I22.2;	protein_coding;	FZD8;	17	16.5635
lincRNA	RP11-324I22.2;	protein_coding;	ZNF248;	19	18.5286
lincRNA	RP11-309N24.1;	lincRNA	RP11-672F9.1;	16	15.6158
lincRNA	RP11-810B23.1;	lincRNA	RP11-672F9.1;	10	9.76304
lincRNA	SNORA40;	lincRNA	LINC00993;	15	14.7936
lincRNA	SNORA40;	lincRNA	RP11-672F9.1;	24	23.6762
lincRNA	RP11-322I2.1;	lincRNA	LINC00993;	63	61.5159
lincRNA	RP11-322I2.1;	lincRNA	RP11-393J16.4;	14	13.6695
lincRNA	RP11-322I2.1;	lincRNA	RP11-672F9.1;	70	68.3693
lincRNA	RP11-322I2.1;	protein_coding;	ANKRD30A;	15	14.6431
lincRNA	RP11-20F24.2;	lincRNA	LINC00993;	43	41.9927
lincRNA	RP11-20F24.2;	lincRNA	RP11-672F9.1;	18	17.5831
lincRNA	LINC00993;	lincRNA	RP11-258F22.1;	50	48.8222
lincRNA	LINC00993;	lincRNA	RP11-258F22.2;	10	9.765
lincRNA	LINC00993;	lincRNA	RP11-393J16.4;	82	80.0707
lincRNA	LINC00993;	lincRNA	RP11-508N22.12;	42	41.0195
lincRNA	LINC00993;	lincRNA	RP11-508N22.9;	59	57.6172
lincRNA	LINC00993;	lincRNA	RP11-672F9.1;	414	404.389
lincRNA	LINC00993;	lincRNA	RP11-291L22.4;	45	43.9534
lincRNA	LINC00993;	lincRNA	LINC00839;	21	20.5451
lincRNA	LINC00993;	lincRNA	AL022344.4;	16	15.655
lincRNA	LINC00993;	lincRNA	LINC00842;	23	22.5292
lincRNA	LINC00993;	lincRNA	RP11-170M17.1;	29	28.5
lincRNA	LINC00993;	lincRNA	RP11-222A11.1;	12	11.7962
lincRNA	LINC00993;	lincRNA	LINC00856;	15	14.7674
lincRNA	LINC00993;	protein_coding;	MTRNR2L7;	42	40.9945
lincRNA	LINC00993;	protein_coding;	ZNF248;	24	23.4316
lincRNA	LINC00993;	protein_coding;	ZNF33A;	23	22.4641
lincRNA	LINC00993;	protein_coding;	ZNF37A;	20	19.5292
lincRNA	RP11-258F22.1;	lincRNA	RP11-258F22.2;	20	19.5284
lincRNA	RP11-258F22.1;	lincRNA	RP11-393J16.4;	49	47.8432
lincRNA	RP11-258F22.1;	lincRNA	RP11-508N22.12;	26	25.3909
lincRNA	RP11-258F22.1;	lincRNA	RP11-508N22.9;	34	33.2004
lincRNA	RP11-258F22.1;	lincRNA	RP11-672F9.1;	157	153.343
lincRNA	RP11-258F22.1;	lincRNA	RP11-291L22.4;	19	18.5566
lincRNA	RP11-258F22.1;	protein_coding;	ZNF248;	34	33.1921
lincRNA	RP11-258F22.1;	protein_coding;	ZNF33A;	12	11.7194
lincRNA	RP11-258F22.1;	protein_coding;	ZNF37A;	11	10.7402
lincRNA	RP11-258F22.2;	lincRNA	RP11-393J16.4;	10	9.76448
lincRNA	RP11-258F22.2;	lincRNA	RP11-672F9.1;	28	27.3493
lincRNA	RP11-393J16.4;	lincRNA	RP11-508N22.12;	188	183.601
lincRNA	RP11-393J16.4;	lincRNA	RP11-508N22.13;	12	11.7198
lincRNA	RP11-393J16.4;	lincRNA	RP11-508N22.9;	174	169.913
lincRNA	RP11-393J16.4;	lincRNA	RP11-672F9.1;	913	891.757
lincRNA	RP11-393J16.4;	lincRNA	RP11-291L22.4;	107	104.506
lincRNA	RP11-393J16.4;	lincRNA	LINC00839;	24	23.4788
lincRNA	RP11-393J16.4;	lincRNA	AL022344.4;	10	9.78387
lincRNA	RP11-393J16.4;	lincRNA	LINC00840;	10	9.78303
lincRNA	RP11-393J16.4;	lincRNA	RP11-285G1.9;	12	11.75
lincRNA	RP11-393J16.4;	lincRNA	LINC00842;	17	16.6511
lincRNA	RP11-393J16.4;	lincRNA	RP11-170M17.1;	23	22.6022
lincRNA	RP11-393J16.4;	lincRNA	RP11-222A11.1;	16	15.7274
lincRNA	RP11-393J16.4;	lincRNA	LINC00856;	19	18.7044
lincRNA	RP11-393J16.4;	lincRNA	RP11-215N21.1;	21	20.6698
lincRNA	RP11-393J16.4;	protein_coding;	ZNF33A;	462	451.211
lincRNA	RP11-393J16.4;	protein_coding;	ZNF37A;	236	230.432
lincRNA	RP11-393J16.4;	protein_coding;	LINC00999;	23	22.4606
lincRNA	RP11-393J16.4;	protein_coding;	ZNF33B;	10	9.78381
lincRNA	RP11-508N22.12;	lincRNA	RP11-508N22.13;	39	38.0964
lincRNA	RP11-508N22.12;	lincRNA	RP11-508N22.9;	269	262.73
lincRNA	RP11-508N22.12;	lincRNA	RP11-672F9.1;	535	522.65
lincRNA	RP11-508N22.12;	lincRNA	RP11-291L22.4;	27	26.3756
lincRNA	RP11-508N22.12;	lincRNA	LINC00839;	17	16.6339
lincRNA	RP11-508N22.12;	lincRNA	LINC00840;	14	13.6988
lincRNA	RP11-508N22.13;	lincRNA	RP11-508N22.9;	27	26.3719
lincRNA	RP11-508N22.13;	lincRNA	RP11-672F9.1;	46	44.9402
lincRNA	RP11-508N22.9;	lincRNA	RP11-672F9.1;	707	690.614
lincRNA	RP11-508N22.9;	lincRNA	RP11-291L22.4;	41	40.048
lincRNA	RP11-508N22.9;	lincRNA	LINC00839;	13	12.7189
lincRNA	RP11-672F9.1;	lincRNA	RP11-291L22.4;	393	383.963
lincRNA	RP11-672F9.1;	lincRNA	LINC00839;	66	64.5876
lincRNA	RP11-672F9.1;	lincRNA	AL022344.4;	39	38.1693
lincRNA	RP11-672F9.1;	lincRNA	AL022344.5;	19	18.589
lincRNA	RP11-672F9.1;	lincRNA	LINC00840;	29	28.3799
lincRNA	RP11-672F9.1;	lincRNA	RP11-168P8.5;	13	12.7287
lincRNA	RP11-672F9.1;	lincRNA	RP11-733D4.1;	16	15.67
lincRNA	RP11-672F9.1;	lincRNA	RP11-285G1.9;	12	11.7538
lincRNA	RP11-672F9.1;	lincRNA	LINC00842;	70	68.5854
lincRNA	RP11-672F9.1;	lincRNA	RP11-170M17.1;	76	74.7097
lincRNA	RP11-672F9.1;	lincRNA	RP11-222A11.1;	34	33.4315
lincRNA	RP11-672F9.1;	lincRNA	ZNF503-AS1;	22	21.6471
lincRNA	RP11-672F9.1;	lincRNA	LINC00856;	51	50.2227
lincRNA	RP11-672F9.1;	lincRNA	RP11-15K3.1;	19	18.7148
lincRNA	RP11-672F9.1;	lincRNA	RP11-215N21.1;	42	41.3528
lincRNA	RP11-672F9.1;	lincRNA	RP11-655H13.2;	17	16.7411
lincRNA	RP11-672F9.1;	lincRNA	RP11-282I1.1;	13	12.8051
lincRNA	RP11-672F9.1;	lincRNA	RP11-540N6.1;	13	12.7931
lincRNA	RP11-672F9.1;	protein_coding;	LINC00999;	54	52.7504
lincRNA	RP11-672F9.1;	protein_coding;	ZNF33B;	14	13.7017
lincRNA	RP11-672F9.1;	protein_coding;	ZNF239;	10	9.78756
lincRNA	RP11-291L22.4;	lincRNA	LINC00842;	12	11.757
lincRNA	RP11-291L22.4;	lincRNA	RP11-170M17.1;	11	10.8128
lincRNA	RP11-291L22.4;	lincRNA	LINC00856;	10	9.84717
lincRNA	LINC00839;	lincRNA	AL022344.4;	250	245.064
lincRNA	LINC00839;	lincRNA	AL022344.5;	135	132.29
lincRNA	LINC00839;	lincRNA	AL022344.7;	10	9.80384
lincRNA	LINC00839;	lincRNA	RP11-124O11.1;	35	34.2944
lincRNA	LINC00839;	lincRNA	RP11-124O11.2;	27	26.4671
lincRNA	LINC00839;	lincRNA	RP11-351D16.3;	10	9.80386
lincRNA	LINC00839;	lincRNA	RP11-168L22.2;	25	24.5078
lincRNA	LINC00839;	lincRNA	LINC00840;	42	41.1672
lincRNA	LINC00839;	lincRNA	RP11-168P8.5;	16	15.691
lincRNA	LINC00839;	lincRNA	LINC00842;	43	42.198
lincRNA	LINC00839;	lincRNA	RP11-170M17.1;	50	49.2292
lincRNA	LINC00839;	lincRNA	RP11-222A11.1;	15	14.7726
lincRNA	LINC00839;	lincRNA	ZNF503-AS1;	10	9.85523
lincRNA	LINC00839;	lincRNA	LINC00856;	22	21.6991
lincRNA	LINC00839;	lincRNA	RP11-215N21.1;	14	13.8062
lincRNA	LINC00839;	protein_coding;	ZNF33B;	81	79.4003
lincRNA	LINC00839;	protein_coding;	BMS1;	55	53.9041
lincRNA	LINC00839;	protein_coding;	RET;	15	14.7011
lincRNA	LINC00839;	protein_coding;	CSGALNACT2;	10	9.80386
lincRNA	LINC00839;	protein_coding;	RASGEF1A;	13	12.7474
lincRNA	LINC00839;	protein_coding;	FXYD4;	13	12.7428
lincRNA	LINC00839;	protein_coding;	ZNF485;	11	10.7865
lincRNA	LINC00839;	protein_coding;	ZNF32;	13	12.7449
lincRNA	AL022344.4;	lincRNA	AL022344.5;	565	553.713
lincRNA	AL022344.4;	lincRNA	AL022344.7;	16	15.6878
lincRNA	AL022344.4;	lincRNA	RP11-124O11.1;	35	34.298
lincRNA	AL022344.4;	lincRNA	RP11-124O11.2;	37	36.2735
lincRNA	AL022344.4;	lincRNA	RP11-351D16.3;	17	16.6683
lincRNA	AL022344.4;	lincRNA	RP11-168L22.2;	28	27.4516
lincRNA	AL022344.4;	lincRNA	LINC00840;	54	52.9348
lincRNA	AL022344.4;	lincRNA	RP11-168P8.5;	14	13.731
lincRNA	AL022344.4;	lincRNA	RP11-733D4.1;	15	14.7155
lincRNA	AL022344.4;	lincRNA	RP11-285G1.9;	15	14.7171
lincRNA	AL022344.4;	lincRNA	LINC00842;	50	49.0725
lincRNA	AL022344.4;	lincRNA	RP11-170M17.1;	37	36.4334
lincRNA	AL022344.4;	lincRNA	RP11-222A11.1;	17	16.7441
lincRNA	AL022344.4;	lincRNA	ZNF503-AS1;	11	10.8419
lincRNA	AL022344.4;	lincRNA	LINC00856;	22	21.7014
lincRNA	AL022344.4;	lincRNA	RP11-215N21.1;	14	13.8076
lincRNA	AL022344.4;	protein_coding;	BMS1;	108	105.859
lincRNA	AL022344.4;	protein_coding;	RET;	16	15.6828
lincRNA	AL022344.4;	protein_coding;	CSGALNACT2;	11	10.7854
lincRNA	AL022344.4;	protein_coding;	RASGEF1A;	15	14.7101
lincRNA	AL022344.4;	protein_coding;	FXYD4;	13	12.7441
lincRNA	AL022344.4;	protein_coding;	ZNF485;	12	11.7683
lincRNA	AL022344.5;	lincRNA	AL022344.7;	14	13.7221
lincRNA	AL022344.5;	lincRNA	RP11-124O11.1;	32	31.3475
lincRNA	AL022344.5;	lincRNA	RP11-124O11.2;	14	13.7204
lincRNA	AL022344.5;	lincRNA	RP11-168L22.2;	12	11.761
lincRNA	AL022344.5;	lincRNA	LINC00840;	21	20.5787
lincRNA	AL022344.5;	lincRNA	RP11-168P8.5;	14	13.7263
lincRNA	AL022344.5;	lincRNA	LINC00842;	31	30.4146
lincRNA	AL022344.5;	lincRNA	RP11-170M17.1;	25	24.6088
lincRNA	AL022344.5;	lincRNA	LINC00856;	25	24.6523
lincRNA	AL022344.5;	protein_coding;	BMS1;	49	48.0123
lincRNA	AL022344.5;	protein_coding;	RET;	10	9.79841
lincRNA	AL022344.5;	protein_coding;	RASGEF1A;	10	9.80338
lincRNA	AL022344.7;	protein_coding;	BMS1;	18	17.6455
lincRNA	RP11-124O11.1;	lincRNA	RP11-124O11.2;	14	13.7193
lincRNA	RP11-124O11.1;	lincRNA	LINC00842;	16	15.6965
lincRNA	RP11-124O11.1;	lincRNA	LINC00856;	12	11.8321
lincRNA	RP11-124O11.1;	protein_coding;	RET;	14	13.7166
lincRNA	RP11-124O11.2;	lincRNA	RP11-168L22.2;	17	16.6671
lincRNA	RP11-124O11.2;	lincRNA	LINC00840;	21	20.5859
lincRNA	RP11-124O11.2;	lincRNA	LINC00842;	26	25.5178
lincRNA	RP11-124O11.2;	lincRNA	RP11-170M17.1;	13	12.801
lincRNA	RP11-124O11.2;	lincRNA	LINC00856;	19	18.7422
lincRNA	RP11-124O11.2;	protein_coding;	RET;	11	10.782
lincRNA	RP11-351D16.3;	lincRNA	RP11-168L22.2;	16	15.6887
lincRNA	RP11-351D16.3;	lincRNA	LINC00842;	17	16.6869
lincRNA	RP11-351D16.3;	protein_coding;	FXYD4;	12	11.7654
lincRNA	RP11-351D16.3;	protein_coding;	ZNF32;	10	9.80607
lincRNA	RP11-168L22.2;	lincRNA	RP11-517P14.2;	12	11.7674
lincRNA	RP11-168L22.2;	lincRNA	LINC00840;	41	40.1935
lincRNA	RP11-168L22.2;	lincRNA	RP11-168P8.5;	23	22.5594
lincRNA	RP11-168L22.2;	lincRNA	RP11-285G1.9;	14	13.7368
lincRNA	RP11-168L22.2;	lincRNA	LINC00842;	34	33.3712
lincRNA	RP11-168L22.2;	lincRNA	RP11-170M17.1;	18	17.7254
lincRNA	RP11-168L22.2;	lincRNA	LINC00856;	23	22.6891
lincRNA	RP11-168L22.2;	protein_coding;	FXYD4;	90	88.2335
lincRNA	RP11-168L22.2;	protein_coding;	HNRNPF;	31	30.396
lincRNA	RP11-168L22.2;	protein_coding;	ZNF487;	23	22.5489
lincRNA	RP11-168L22.2;	protein_coding;	ZNF485;	15	14.7112
lincRNA	RP11-517P14.2;	lincRNA	LINC00840;	17	16.6681
lincRNA	RP11-517P14.2;	lincRNA	LINC00842;	12	11.7798
lincRNA	RP11-517P14.2;	protein_coding;	ZNF487;	77	75.5012
lincRNA	RP11-517P14.2;	protein_coding;	ZNF485;	14	13.7325
lincRNA	RP11-402L1.4;	lincRNA	RP11-285G1.9;	10	9.81237
lincRNA	RP11-402L1.4;	protein_coding;	ZNF32;	19	18.6309
lincRNA	RP11-402L1.11;	lincRNA	LINC00840;	35	34.3134
lincRNA	RP11-402L1.11;	lincRNA	RP11-168P8.5;	15	14.7134
lincRNA	RP11-402L1.11;	lincRNA	LINC00841;	11	10.7902
lincRNA	RP11-402L1.11;	protein_coding;	CXCL12;	10	9.8088
lincRNA	RP11-272J7.4;	lincRNA	LINC00619;	25	24.5088
lincRNA	RP11-272J7.4;	lincRNA	LINC00840;	139	136.28
lincRNA	RP11-272J7.4;	lincRNA	RP11-168P8.5;	40	39.2378
lincRNA	RP11-272J7.4;	lincRNA	RP11-733D4.1;	15	14.7179
lincRNA	RP11-272J7.4;	lincRNA	RP11-285G1.9;	12	11.7756
lincRNA	RP11-272J7.4;	lincRNA	LINC00842;	27	26.5034
lincRNA	RP11-272J7.4;	protein_coding;	AL137026.1;	11	10.7911
lincRNA	LINC00619;	lincRNA	LINC00840;	643	630.21
lincRNA	LINC00619;	lincRNA	RP11-168P8.5;	99	97.0815
lincRNA	LINC00619;	lincRNA	RP11-168P8.3;	12	11.7663
lincRNA	LINC00619;	lincRNA	LINC00841;	22	21.5743
lincRNA	LINC00619;	lincRNA	RP11-733D4.1;	15	14.713
lincRNA	LINC00619;	lincRNA	RP11-285G1.9;	10	9.80976
lincRNA	LINC00619;	lincRNA	RP11-445N18.5;	10	9.80945
lincRNA	LINC00619;	lincRNA	LINC00842;	59	57.8958
lincRNA	LINC00619;	lincRNA	RP11-170M17.1;	21	20.6749
lincRNA	LINC00619;	lincRNA	LINC00856;	21	20.7115
lincRNA	LINC00619;	protein_coding;	CXCL12;	15	14.7091
lincRNA	LINC00619;	protein_coding;	AL137026.1;	19	18.633
lincRNA	LINC00840;	lincRNA	RP11-168P8.5;	1948	1910.41
lincRNA	LINC00840;	lincRNA	RP11-168P8.3;	181	177.489
lincRNA	LINC00840;	lincRNA	LINC00841;	261	255.971
lincRNA	LINC00840;	lincRNA	RP11-20J15.2;	55	53.9339
lincRNA	LINC00840;	lincRNA	RP11-733D4.1;	154	151.066
lincRNA	LINC00840;	lincRNA	RP11-285G1.9;	119	116.746
lincRNA	LINC00840;	lincRNA	RP11-445N18.5;	48	47.0892
lincRNA	LINC00840;	lincRNA	RP11-38L15.2;	11	10.7941
lincRNA	LINC00840;	lincRNA	LINC00842;	388	380.77
lincRNA	LINC00840;	lincRNA	RP11-292F22.5;	10	9.81517
lincRNA	LINC00840;	lincRNA	RP11-463P17.1;	12	11.7826
lincRNA	LINC00840;	lincRNA	RP11-346D6.6;	10	9.83703
lincRNA	LINC00840;	lincRNA	RP11-71J2.1;	11	10.8188
lincRNA	LINC00840;	lincRNA	RP11-491H19.1;	18	17.7224
lincRNA	LINC00840;	lincRNA	RP11-170M17.1;	110	108.306
lincRNA	LINC00840;	lincRNA	RP11-222A11.1;	23	22.6518
lincRNA	LINC00840;	lincRNA	ZNF503-AS1;	26	25.6241
lincRNA	LINC00840;	lincRNA	LINC00856;	139	137.102
lincRNA	LINC00840;	lincRNA	RP11-57C13.6;	11	10.853
lincRNA	LINC00840;	lincRNA	RP11-15K3.1;	19	18.7449
lincRNA	LINC00840;	lincRNA	RP11-298H24.1;	11	10.8505
lincRNA	LINC00840;	lincRNA	RP11-215N21.1;	21	20.7096
lincRNA	LINC00840;	lincRNA	CTA-109P11.4;	10	9.86393
lincRNA	LINC00840;	lincRNA	RP11-282I1.1;	16	15.7854
lincRNA	LINC00840;	protein_coding;	CXCL12;	133	130.431
lincRNA	LINC00840;	protein_coding;	AL137026.1;	182	178.499
lincRNA	LINC00840;	protein_coding;	TMEM72;	28	27.4637
lincRNA	LINC00840;	protein_coding;	RASSF4;	21	20.6
lincRNA	LINC00840;	protein_coding;	C10orf10;	34	33.3494
lincRNA	LINC00840;	protein_coding;	C10orf25;	17	16.6721
lincRNA	LINC00840;	protein_coding;	ZNF22;	26	25.4873
lincRNA	LINC00840;	protein_coding;	GPRIN2;	11	10.7985
lincRNA	RP11-168P8.5;	lincRNA	RP11-168P8.3;	547	536.671
lincRNA	RP11-168P8.5;	lincRNA	LINC00841;	164	160.924
lincRNA	RP11-168P8.5;	lincRNA	RP11-20J15.2;	23	22.566
lincRNA	RP11-168P8.5;	lincRNA	RP11-733D4.1;	56	54.9619
lincRNA	RP11-168P8.5;	lincRNA	RP11-285G1.9;	52	51.0417
lincRNA	RP11-168P8.5;	lincRNA	RP11-445N18.5;	23	22.5754
lincRNA	RP11-168P8.5;	lincRNA	LINC00842;	158	155.137
lincRNA	RP11-168P8.5;	lincRNA	RP11-170M17.1;	41	40.3898
lincRNA	RP11-168P8.5;	lincRNA	RP11-222A11.1;	13	12.8099
lincRNA	RP11-168P8.5;	lincRNA	ZNF503-AS1;	17	16.763
lincRNA	RP11-168P8.5;	lincRNA	LINC00856;	60	59.2115
lincRNA	RP11-168P8.5;	lincRNA	RP11-215N21.1;	15	14.8003
lincRNA	RP11-168P8.5;	lincRNA	RP11-655H13.2;	10	9.86866
lincRNA	RP11-168P8.5;	protein_coding;	CXCL12;	79	77.5148
lincRNA	RP11-168P8.5;	protein_coding;	AL137026.1;	75	73.5957
lincRNA	RP11-168P8.5;	protein_coding;	TMEM72;	17	16.6831
lincRNA	RP11-168P8.5;	protein_coding;	RASSF4;	16	15.7034
lincRNA	RP11-168P8.5;	protein_coding;	C10orf10;	18	17.6648
lincRNA	RP11-168P8.3;	lincRNA	LINC00841;	22	21.5852
lincRNA	RP11-168P8.3;	lincRNA	LINC00842;	16	15.7085
lincRNA	LINC00841;	lincRNA	RP11-20J15.2;	15	14.7174
lincRNA	LINC00841;	lincRNA	RP11-733D4.1;	10	9.81492
lincRNA	LINC00841;	lincRNA	RP11-285G1.9;	20	19.632
lincRNA	LINC00841;	lincRNA	LINC00842;	47	46.1497
lincRNA	LINC00841;	lincRNA	RP11-170M17.1;	18	17.7326
lincRNA	LINC00841;	lincRNA	LINC00856;	15	14.8033
lincRNA	LINC00841;	protein_coding;	AL137026.1;	11	10.7944
lincRNA	RP11-20J15.2;	lincRNA	RP11-285G1.9;	19	18.6482
lincRNA	RP11-20J15.2;	lincRNA	LINC00842;	15	14.7269
lincRNA	RP11-733D4.1;	lincRNA	RP11-285G1.9;	48	47.1273
lincRNA	RP11-733D4.1;	lincRNA	RP11-445N18.5;	23	22.5811
lincRNA	RP11-733D4.1;	lincRNA	LINC00842;	184	180.711
lincRNA	RP11-733D4.1;	lincRNA	RP11-170M17.1;	37	36.4585
lincRNA	RP11-733D4.1;	lincRNA	ZNF503-AS1;	12	11.8357
lincRNA	RP11-733D4.1;	lincRNA	LINC00856;	39	38.4972
lincRNA	RP11-733D4.1;	lincRNA	RP11-15K3.1;	14	13.8227
lincRNA	RP11-733D4.1;	protein_coding;	TMEM72;	15	14.7241
lincRNA	RP11-733D4.1;	protein_coding;	RASSF4;	15	14.7257
lincRNA	RP11-733D4.1;	protein_coding;	C10orf10;	13	12.7611
lincRNA	RP11-733D4.1;	protein_coding;	ZNF22;	11	10.7915
lincRNA	RP11-285G1.9;	lincRNA	RP11-445N18.5;	131	128.628
lincRNA	RP11-285G1.9;	lincRNA	RP11-38L15.2;	10	9.82152
lincRNA	RP11-285G1.9;	lincRNA	LINC00842;	352	345.747
lincRNA	RP11-285G1.9;	lincRNA	RP11-534L6.2;	23	22.6226
lincRNA	RP11-285G1.9;	lincRNA	RP11-170M17.1;	53	52.2301
lincRNA	RP11-285G1.9;	lincRNA	RP11-222A11.1;	23	22.6718
lincRNA	RP11-285G1.9;	lincRNA	ZNF503-AS1;	20	19.7283
lincRNA	RP11-285G1.9;	lincRNA	LINC00856;	76	75.0284
lincRNA	RP11-285G1.9;	lincRNA	RP11-80H5.9;	10	9.87862
lincRNA	RP11-285G1.9;	lincRNA	RP11-215N21.1;	33	32.5725
lincRNA	RP11-285G1.9;	lincRNA	RP11-525A16.4;	10	9.87333
lincRNA	RP11-285G1.9;	lincRNA	RP11-282I1.1;	28	27.6489
lincRNA	RP11-285G1.9;	protein_coding;	RASSF4;	1134	1113.38
lincRNA	RP11-285G1.9;	protein_coding;	C10orf10;	658	645.98
lincRNA	RP11-285G1.9;	protein_coding;	C10orf25;	267	262.082
lincRNA	RP11-285G1.9;	protein_coding;	ZNF22;	227	222.721
lincRNA	RP11-285G1.9;	protein_coding;	OR13A1;	19	18.6576
lincRNA	RP11-285G1.9;	protein_coding;	ALOX5;	20	19.6394
lincRNA	RP11-285G1.9;	protein_coding;	MARCH8;	17	16.8457
lincRNA	RP11-285G1.9;	protein_coding;	ZFAND4;	34	33.3937
lincRNA	RP11-285G1.9;	protein_coding;	FAM21C;	24	23.5665
lincRNA	RP11-285G1.9;	protein_coding;	GPRIN2;	10	9.82547
lincRNA	RP11-285G1.9;	protein_coding;	AGAP7;	10	9.83683
lincRNA	RP11-285G1.9;	protein_coding;	MSMB;	22	21.6427
lincRNA	RP11-285G1.9;	protein_coding;	NCOA4;	50	49.1881
lincRNA	RP11-445N18.5;	lincRNA	RP11-38L15.2;	14	13.7497
lincRNA	RP11-445N18.5;	lincRNA	LINC00842;	529	519.585
lincRNA	RP11-445N18.5;	lincRNA	RP11-292F22.5;	13	12.7706
lincRNA	RP11-445N18.5;	lincRNA	RP11-463P17.1;	11	10.8099
lincRNA	RP11-445N18.5;	lincRNA	RP11-170M17.1;	37	36.4613
lincRNA	RP11-445N18.5;	lincRNA	RP11-222A11.1;	14	13.7998
lincRNA	RP11-445N18.5;	lincRNA	ZNF503-AS1;	12	11.8366
lincRNA	RP11-445N18.5;	lincRNA	LINC00856;	54	53.3079
lincRNA	RP11-445N18.5;	protein_coding;	OR13A1;	16	15.7112
lincRNA	RP11-445N18.5;	protein_coding;	ALOX5;	14	13.7471
lincRNA	RP11-445N18.5;	protein_coding;	FAM21C;	10	9.81904
lincRNA	RP11-445N18.5;	protein_coding;	SYT15;	10	9.82322
lincRNA	RP11-445N18.5;	protein_coding;	AGAP7;	14	13.7711
lincRNA	RP11-445N18.5;	protein_coding;	MSMB;	17	16.7233
lincRNA	RP11-445N18.5;	protein_coding;	NCOA4;	24	23.6095
lincRNA	RP11-38L15.8;	lincRNA	RP11-38L15.2;	10	9.82595
lincRNA	RP11-38L15.8;	lincRNA	LINC00842;	83	81.5623
lincRNA	RP11-38L15.2;	lincRNA	LINC00842;	864	848.846
lincRNA	RP11-38L15.2;	lincRNA	RP11-292F22.5;	10	9.82612
lincRNA	RP11-38L15.2;	lincRNA	RP11-463P17.1;	14	13.7617
lincRNA	RP11-38L15.2;	lincRNA	RP11-508M1.7;	12	11.7966
lincRNA	RP11-38L15.2;	lincRNA	RP11-170M17.1;	18	17.7426
lincRNA	RP11-38L15.2;	lincRNA	LINC00856;	31	30.6107
lincRNA	RP11-38L15.2;	lincRNA	RP11-57C13.6;	11	10.8651
lincRNA	RP11-38L15.2;	protein_coding;	SYT15;	37	36.3555
lincRNA	RP11-38L15.2;	protein_coding;	GPRIN2;	42	41.2765
lincRNA	RP11-38L15.2;	protein_coding;	NCOA4;	13	12.7918
lincRNA	LINC00842;	lincRNA	RP11-144G6.10;	22	21.6169
lincRNA	LINC00842;	lincRNA	RP11-292F22.5;	436	428.455
lincRNA	LINC00842;	lincRNA	RP11-292F22.7;	237	232.982
lincRNA	LINC00842;	lincRNA	RP11-463P17.1;	434	426.648
lincRNA	LINC00842;	lincRNA	RP11-508M1.7;	145	142.554
lincRNA	LINC00842;	lincRNA	RP11-534L6.2;	110	108.229
lincRNA	LINC00842;	lincRNA	RP11-592B15.9;	21	20.6632
lincRNA	LINC00842;	lincRNA	LINC00843;	47	46.2485
lincRNA	LINC00842;	lincRNA	RP11-346D6.6;	73	71.8965
lincRNA	LINC00842;	lincRNA	RP11-71J2.1;	49	48.2506
lincRNA	LINC00842;	lincRNA	RP11-598C10.1;	13	12.804
lincRNA	LINC00842;	lincRNA	RP11-135D11.2;	48	47.2943
lincRNA	LINC00842;	lincRNA	LINC00948;	35	34.4806
lincRNA	LINC00842;	lincRNA	RP11-131N11.4;	13	12.8103
lincRNA	LINC00842;	lincRNA	LINC00845;	23	22.6657
lincRNA	LINC00842;	lincRNA	RP11-491H19.1;	82	80.8323
lincRNA	LINC00842;	lincRNA	RP11-120C12.3;	20	19.7122
lincRNA	LINC00842;	lincRNA	RP11-170M17.1;	685	675.261
lincRNA	LINC00842;	lincRNA	RP11-179K3.2;	25	24.6447
lincRNA	LINC00842;	lincRNA	RP11-222A11.1;	159	156.781
lincRNA	LINC00842;	lincRNA	RP11-153K11.3;	14	13.8103
lincRNA	LINC00842;	lincRNA	RP11-262I2.2;	49	48.3332
lincRNA	LINC00842;	lincRNA	RP11-432J9.3;	10	9.86306
lincRNA	LINC00842;	lincRNA	RP11-432J9.6;	47	46.3572
lincRNA	LINC00842;	lincRNA	ZNF503-AS1;	232	228.92
lincRNA	LINC00842;	lincRNA	RP11-399K21.11;	76	75.014
lincRNA	LINC00842;	lincRNA	LINC00856;	1581	1561.28
lincRNA	LINC00842;	lincRNA	RP11-481G8.2;	15	14.8108
lincRNA	LINC00842;	lincRNA	RP11-589B3.6;	10	9.87271
lincRNA	LINC00842;	lincRNA	RP11-506M13.3;	17	16.7872
lincRNA	LINC00842;	lincRNA	RP11-773D16.1;	26	25.6749
lincRNA	LINC00842;	lincRNA	LINC00857;	20	19.7475
lincRNA	LINC00842;	lincRNA	RP11-137H2.6;	10	9.87614
lincRNA	LINC00842;	lincRNA	LINC00858;	18	17.7755
lincRNA	LINC00842;	lincRNA	RP11-475D12.2;	31	30.6241
lincRNA	LINC00842;	lincRNA	RP11-113E21.1;	67	66.1734
lincRNA	LINC00842;	lincRNA	LINC00864;	21	20.7449
lincRNA	LINC00842;	lincRNA	RP11-57C13.4;	24	23.7115
lincRNA	LINC00842;	lincRNA	RP11-57C13.6;	72	71.1231
lincRNA	LINC00842;	lincRNA	RP11-80H5.9;	36	35.5742
lincRNA	LINC00842;	lincRNA	LINC00865;	10	9.88208
lincRNA	LINC00842;	lincRNA	RP11-478K7.2;	37	36.5536
lincRNA	LINC00842;	lincRNA	RP11-15K3.1;	160	158.041
lincRNA	LINC00842;	lincRNA	RP11-236B18.2;	10	9.8818
lincRNA	LINC00842;	lincRNA	LINC00502;	17	16.796
lincRNA	LINC00842;	lincRNA	RP11-310E22.5;	28	27.6655
lincRNA	LINC00842;	lincRNA	LINC00866;	46	45.4465
lincRNA	LINC00842;	lincRNA	RP11-441O15.3;	10	9.87835
lincRNA	LINC00842;	lincRNA	RP11-324L3.1;	39	38.52
lincRNA	LINC00842;	lincRNA	RP11-107I14.4;	10	9.87798
lincRNA	LINC00842;	lincRNA	RP11-127L20.3;	11	10.8625
lincRNA	LINC00842;	lincRNA	RP11-298H24.1;	32	31.6031
lincRNA	LINC00842;	lincRNA	RP11-215N21.1;	146	144.154
lincRNA	LINC00842;	lincRNA	RP11-655H13.2;	77	76.0401
lincRNA	LINC00842;	lincRNA	RP11-525A16.4;	45	44.4439
lincRNA	LINC00842;	lincRNA	RP11-106M7.1;	17	16.7904
lincRNA	LINC00842;	lincRNA	RP11-501J20.2;	10	9.87686
lincRNA	LINC00842;	lincRNA	CTA-109P11.4;	96	94.8073
lincRNA	LINC00842;	lincRNA	CTA-109P11.1;	20	19.7587
lincRNA	LINC00842;	lincRNA	LINC00867;	10	9.8769
lincRNA	LINC00842;	lincRNA	RP11-95I16.2;	69	68.1453
lincRNA	LINC00842;	lincRNA	RP11-282I1.1;	189	186.689
lincRNA	LINC00842;	lincRNA	RP11-282I1.2;	12	11.8483
lincRNA	LINC00842;	lincRNA	RP11-383C5.3;	33	32.5812
lincRNA	LINC00842;	lincRNA	RP11-168C9.1;	11	10.86
lincRNA	LINC00842;	lincRNA	LINC00959;	49	48.3722
lincRNA	LINC00842;	lincRNA	RP11-540N6.1;	24	23.6843
lincRNA	LINC00842;	lincRNA	RP13-137A17.4;	20	19.7357
lincRNA	LINC00842;	protein_coding;	ANTXRL;	286	281.151
lincRNA	LINC00842;	protein_coding;	ANXA8L2;	228	224.144
lincRNA	LINC00842;	protein_coding;	ZNF488;	235	231.042
lincRNA	LINC00842;	protein_coding;	RBP3;	233	229.143
lincRNA	LINC00842;	protein_coding;	GDF2;	238	234.036
lincRNA	LINC00842;	protein_coding;	GDF10;	124	121.909
lincRNA	LINC00842;	protein_coding;	FAM25C;	119	117.013
lincRNA	LINC00842;	protein_coding;	FRMPD2;	126	123.935
lincRNA	LINC00842;	protein_coding;	MAPK8;	113	111.138
lincRNA	LINC00842;	protein_coding;	ARHGAP22;	118	116.064
lincRNA	LINC00842;	protein_coding;	WDFY4;	55	54.0913
lincRNA	LINC00842;	protein_coding;	LRRC18;	116	114.085
lincRNA	LINC00842;	protein_coding;	VSTM4;	67	65.9044
lincRNA	LINC00842;	protein_coding;	FAM170B;	65	63.9476
lincRNA	LINC00842;	protein_coding;	C10orf128;	65	63.9232
lincRNA	LINC00842;	protein_coding;	C10orf71;	83	81.6455
lincRNA	LINC00842;	protein_coding;	DRGX;	79	77.7248
lincRNA	LINC00842;	protein_coding;	ERCC6-PGBD3;	54	53.1363
lincRNA	LINC00842;	protein_coding;	PGBD3;	13	12.7921
lincRNA	LINC00842;	protein_coding;	ERCC6-PGBD3;	54	53.1363
lincRNA	LINC00842;	protein_coding;	CHAT;	53	52.1308
lincRNA	LINC00842;	protein_coding;	C10orf53;	51	50.1755
lincRNA	LINC00842;	protein_coding;	OGDHL;	63	61.963
lincRNA	LINC00842;	protein_coding;	PARG;	16	15.7405
lincRNA	LINC00842;	protein_coding;	AGAP7;	298	293.229
lincRNA	LINC00842;	protein_coding;	MSMB;	254	249.953
lincRNA	LINC00842;	protein_coding;	NCOA4;	305	300.141
lincRNA	LINC00842;	protein_coding;	TIMM23;	10	9.83995
lincRNA	LINC00842;	protein_coding;	AGAP6;	26	25.5873
lincRNA	LINC00842;	protein_coding;	FAM21A;	23	22.6321
lincRNA	LINC00842;	protein_coding;	ASAH2;	29	28.5347
lincRNA	LINC00842;	protein_coding;	SGMS1;	10	9.84087
lincRNA	LINC00842;	protein_coding;	AC069547.1;	26	25.5819
lincRNA	LINC00842;	protein_coding;	AC069547.2;	17	16.7331
lincRNA	LINC00842;	protein_coding;	ASAH2B;	44	43.3085
lincRNA	LINC00842;	protein_coding;	A1CF;	23	22.6357
lincRNA	LINC00842;	protein_coding;	PRKG1;	14	13.7813
lincRNA	LINC00842;	protein_coding;	CSTF2T;	18	17.7165
lincRNA	LINC00842;	protein_coding;	DKK1;	16	15.7547
lincRNA	LINC00842;	protein_coding;	MBL2;	14	13.7836
lincRNA	LINC00842;	protein_coding;	PCDH15;	11	10.8315
lincRNA	LINC00842;	protein_coding;	CDK1;	15	14.7791
lincRNA	LINC00842;	protein_coding;	TMEM26;	10	9.85406
lincRNA	LINC00842;	protein_coding;	LRRTM3;	10	9.86117
lincRNA	LINC00842;	protein_coding;	TSPAN15;	11	10.8512
lincRNA	LINC00842;	protein_coding;	NEUROG3;	10	9.86432
lincRNA	LINC00842;	protein_coding;	C10orf35;	11	10.8521
lincRNA	LINC00842;	protein_coding;	COL13A1;	12	11.8371
lincRNA	LINC00842;	protein_coding;	H2AFY2;	19	18.7429
lincRNA	LINC00842;	protein_coding;	AC022532.1;	10	9.86451
lincRNA	LINC00842;	protein_coding;	SGPL1;	12	11.8343
lincRNA	LINC00842;	protein_coding;	UNC5B;	10	9.86324
lincRNA	LINC00842;	protein_coding;	C10orf105;	14	13.8113
lincRNA	LINC00842;	protein_coding;	C10orf11;	12	11.8425
lincRNA	LINC00842;	protein_coding;	AL391421.1;	12	11.848
lincRNA	LINC00842;	protein_coding;	AL133481.1;	10	9.8751
lincRNA	LINC00842;	protein_coding;	SFTPA2;	18	17.7712
lincRNA	LINC00842;	protein_coding;	SFTPA1;	11	10.8612
lincRNA	LINC00842;	protein_coding;	FAM213A;	11	10.8624
lincRNA	LINC00842;	protein_coding;	SH2D4B;	12	11.8497
lincRNA	LINC00842;	protein_coding;	C10orf99;	10	9.87488
lincRNA	LINC00842;	protein_coding;	OPN4;	10	9.87663
lincRNA	LINC00842;	protein_coding;	LDB3;	13	12.8406
lincRNA	LINC00842;	protein_coding;	PLCE1;	10	9.87855
lincRNA	LINC00842;	protein_coding;	SFRP5;	11	10.8657
lincRNA	LINC00842;	protein_coding;	SORCS3;	13	12.8403
lincRNA	LINC00842;	protein_coding;	HABP2;	11	10.8616
lincRNA	LINC00842;	protein_coding;	KCNK18;	16	15.8031
lincRNA	LINC00842;	protein_coding;	PPAPDC1A;	12	11.8502
lincRNA	LINC00842;	protein_coding;	C10orf85;	12	11.8527
lincRNA	LINC00842;	protein_coding;	MMP21;	11	10.8568
lincRNA	RP11-292F22.5;	lincRNA	RP11-170M17.1;	20	19.7187
lincRNA	RP11-292F22.5;	lincRNA	LINC00856;	30	29.6303
lincRNA	RP11-292F22.5;	lincRNA	RP11-506M13.3;	13	12.8392
lincRNA	RP11-292F22.5;	lincRNA	RP11-773D16.1;	22	21.7282
lincRNA	RP11-292F22.5;	protein_coding;	AGAP7;	17	16.7304
lincRNA	RP11-292F22.5;	protein_coding;	MSMB;	13	12.7948
lincRNA	RP11-292F22.5;	protein_coding;	NCOA4;	13	12.7949
lincRNA	RP11-292F22.7;	lincRNA	LINC00856;	11	10.8683
lincRNA	RP11-292F22.7;	protein_coding;	AGAP7;	12	11.8139
lincRNA	RP11-463P17.1;	lincRNA	RP11-170M17.1;	20	19.726
lincRNA	RP11-463P17.1;	lincRNA	ZNF503-AS1;	10	9.87242
lincRNA	RP11-463P17.1;	lincRNA	LINC00856;	60	59.2827
lincRNA	RP11-463P17.1;	protein_coding;	ZNF488;	100	98.3673
lincRNA	RP11-463P17.1;	protein_coding;	RBP3;	48	47.2302
lincRNA	RP11-463P17.1;	protein_coding;	GDF2;	43	42.3061
lincRNA	RP11-463P17.1;	protein_coding;	GDF10;	17	16.7221
lincRNA	RP11-508M1.7;	lincRNA	LINC00856;	13	12.8455
lincRNA	RP11-534L6.2;	lincRNA	LINC00843;	11	10.8391
lincRNA	RP11-534L6.2;	lincRNA	RP11-170M17.1;	19	18.7558
lincRNA	RP11-534L6.2;	lincRNA	LINC00856;	27	26.7
lincRNA	RP11-534L6.2;	lincRNA	RP11-215N21.1;	12	11.8647
lincRNA	RP11-534L6.2;	lincRNA	RP11-525A16.4;	14	13.8461
lincRNA	RP11-534L6.2;	lincRNA	RP11-282I1.1;	18	17.8045
lincRNA	RP11-534L6.2;	protein_coding;	WDFY4;	590	581.054
lincRNA	RP11-534L6.2;	protein_coding;	LRRC18;	34	33.485
lincRNA	RP11-534L6.2;	protein_coding;	VSTM4;	14	13.7901
lincRNA	RP11-534L6.2;	protein_coding;	FAM170B;	20	19.7034
lincRNA	RP11-534L6.2;	protein_coding;	C10orf128;	40	39.3917
lincRNA	RP11-534L6.2;	protein_coding;	C10orf71;	18	17.7307
lincRNA	RP11-534L6.2;	protein_coding;	DRGX;	11	10.8374
lincRNA	RP11-534L6.2;	protein_coding;	ERCC6-PGBD3;	30	29.561
lincRNA	RP11-534L6.2;	protein_coding;	ERCC6-PGBD3;	30	29.561
lincRNA	LINC00843;	lincRNA	RP11-170M17.1;	23	22.7069
lincRNA	LINC00843;	lincRNA	RP11-574K11.29;	21	20.7582
lincRNA	LINC00843;	lincRNA	LINC00856;	21	20.769
lincRNA	LINC00843;	protein_coding;	AGAP6;	104	102.502
lincRNA	LINC00843;	protein_coding;	FAM21A;	34	33.5061
lincRNA	LINC00843;	protein_coding;	ASAH2;	15	14.7814
lincRNA	RP11-346D6.6;	lincRNA	RP11-71J2.1;	33	32.5727
lincRNA	RP11-346D6.6;	lincRNA	RP11-491H19.1;	12	11.8573
lincRNA	RP11-346D6.6;	lincRNA	RP11-170M17.1;	74	73.1217
lincRNA	RP11-346D6.6;	lincRNA	RP11-222A11.1;	18	17.791
lincRNA	RP11-346D6.6;	lincRNA	LINC00856;	35	34.6457
lincRNA	RP11-346D6.6;	lincRNA	RP11-15K3.1;	10	9.9011
lincRNA	RP11-346D6.6;	lincRNA	RP11-215N21.1;	10	9.89709
lincRNA	RP11-346D6.6;	protein_coding;	MBL2;	17	16.7771
lincRNA	RP11-319F12.2;	lincRNA	RP11-71J2.1;	23	22.6937
lincRNA	RP11-71J2.1;	lincRNA	RP11-170M17.1;	76	75.0845
lincRNA	RP11-71J2.1;	lincRNA	RP11-222A11.1;	25	24.7053
lincRNA	RP11-71J2.1;	lincRNA	ZNF503-AS1;	19	18.789
lincRNA	RP11-71J2.1;	lincRNA	LINC00856;	28	27.7116
lincRNA	RP11-71J2.1;	lincRNA	RP11-15K3.1;	14	13.859
lincRNA	RP11-71J2.1;	lincRNA	RP11-215N21.1;	22	21.7697
lincRNA	RP11-71J2.1;	lincRNA	RP11-655H13.2;	15	14.8456
lincRNA	RP11-598C10.1;	lincRNA	RP11-170M17.1;	29	28.657
lincRNA	RP11-598C10.1;	lincRNA	LINC00856;	11	10.8891
lincRNA	RP11-598C10.1;	protein_coding;	PCDH15;	27	26.6508
lincRNA	RP11-179B15.5;	lincRNA	RP11-179B15.6;	20	19.7529
lincRNA	RP11-179B15.5;	lincRNA	RP11-170M17.1;	20	19.767
lincRNA	RP11-179B15.5;	protein_coding;	UBE2D1;	21	20.7438
lincRNA	RP11-179B15.5;	protein_coding;	TFAM;	14	13.8285
lincRNA	RP11-179B15.6;	lincRNA	RP11-170M17.1;	26	25.6965
lincRNA	RP11-179B15.6;	protein_coding;	UBE2D1;	69	68.1568
lincRNA	RP11-179B15.6;	protein_coding;	TFAM;	30	29.6319
lincRNA	LINC00844;	lincRNA	RP11-135D11.2;	23	22.7263
lincRNA	LINC00844;	lincRNA	LINC00948;	10	9.87961
lincRNA	LINC00844;	lincRNA	RP11-170M17.1;	26	25.7032
lincRNA	LINC00844;	lincRNA	RP11-222A11.1;	18	17.7992
lincRNA	LINC00844;	lincRNA	RP11-215N21.1;	14	13.8623
lincRNA	LINC00844;	protein_coding;	PHYHIPL;	22	21.7378
lincRNA	RP11-135D11.2;	lincRNA	LINC00948;	266	262.787
lincRNA	RP11-135D11.2;	lincRNA	RP11-131N11.4;	19	18.7752
lincRNA	RP11-135D11.2;	lincRNA	LINC00845;	14	13.8352
lincRNA	RP11-135D11.2;	lincRNA	RP11-491H19.1;	61	60.2999
lincRNA	RP11-135D11.2;	lincRNA	RP11-120C12.3;	12	11.8605
lincRNA	RP11-135D11.2;	lincRNA	RP11-170M17.1;	228	225.389
lincRNA	RP11-135D11.2;	lincRNA	RP11-179K3.2;	12	11.8626
lincRNA	RP11-135D11.2;	lincRNA	RP11-222A11.1;	52	51.4179
lincRNA	RP11-135D11.2;	lincRNA	ZNF503-AS1;	22	21.7688
lincRNA	RP11-135D11.2;	lincRNA	LINC00856;	52	51.4953
lincRNA	RP11-135D11.2;	lincRNA	RP11-57C13.6;	10	9.90591
lincRNA	RP11-135D11.2;	lincRNA	RP11-15K3.1;	15	14.8579
lincRNA	RP11-135D11.2;	lincRNA	RP11-215N21.1;	22	21.7827
lincRNA	RP11-135D11.2;	lincRNA	RP11-655H13.2;	10	9.90303
lincRNA	RP11-135D11.2;	protein_coding;	SLC16A9;	38	37.5475
lincRNA	RP11-135D11.2;	protein_coding;	CCDC6;	52	51.3821
lincRNA	RP11-135D11.2;	protein_coding;	C10orf40;	58	57.3009
lincRNA	LINC00948;	lincRNA	LINC00845;	13	12.8452
lincRNA	LINC00948;	lincRNA	RP11-491H19.1;	29	28.6632
lincRNA	LINC00948;	lincRNA	RP11-170M17.1;	185	182.856
lincRNA	LINC00948;	lincRNA	RP11-222A11.1;	39	38.558
lincRNA	LINC00948;	lincRNA	ZNF503-AS1;	13	12.8616
lincRNA	LINC00948;	lincRNA	LINC00856;	56	55.4487
lincRNA	LINC00948;	lincRNA	RP11-15K3.1;	12	11.8846
lincRNA	LINC00948;	lincRNA	RP11-215N21.1;	16	15.8398
lincRNA	LINC00948;	protein_coding;	CCDC6;	45	44.459
lincRNA	LINC00948;	protein_coding;	C10orf40;	53	52.3539
lincRNA	RP11-131N11.4;	lincRNA	LINC00845;	19	18.7784
lincRNA	RP11-131N11.4;	lincRNA	RP11-491H19.1;	53	52.3974
lincRNA	RP11-131N11.4;	lincRNA	RP11-170M17.1;	117	115.673
lincRNA	RP11-131N11.4;	lincRNA	RP11-222A11.1;	26	25.7118
lincRNA	RP11-131N11.4;	lincRNA	LINC00856;	17	16.8368
lincRNA	RP11-131N11.4;	lincRNA	RP11-215N21.1;	10	9.90233
lincRNA	RP11-131N11.4;	protein_coding;	CDK1;	53	52.3716
lincRNA	LINC00845;	lincRNA	RP11-491H19.1;	106	104.801
lincRNA	LINC00845;	lincRNA	RP11-120C12.3;	27	26.6906
lincRNA	LINC00845;	lincRNA	RP11-170M17.1;	214	211.585
lincRNA	LINC00845;	lincRNA	RP11-222A11.1;	29	28.6803
lincRNA	LINC00845;	lincRNA	ZNF503-AS1;	11	10.8862
lincRNA	LINC00845;	lincRNA	LINC00856;	42	41.5995
lincRNA	LINC00845;	lincRNA	RP11-15K3.1;	10	9.90695
lincRNA	LINC00845;	lincRNA	RP11-215N21.1;	14	13.8641
lincRNA	LINC00845;	protein_coding;	TMEM26;	21	20.7551
lincRNA	LINC00845;	protein_coding;	C10orf107;	10	9.88513
lincRNA	RP11-491H19.1;	lincRNA	RP11-120C12.3;	333	329.282
lincRNA	RP11-491H19.1;	lincRNA	RP11-170M17.1;	1537	1520.11
lincRNA	RP11-491H19.1;	lincRNA	RP11-179K3.2;	18	17.8023
lincRNA	RP11-491H19.1;	lincRNA	RP11-222A11.1;	163	161.251
lincRNA	RP11-491H19.1;	lincRNA	RP11-153K11.3;	14	13.8555
lincRNA	RP11-491H19.1;	lincRNA	ZNF503-AS1;	42	41.578
lincRNA	RP11-491H19.1;	lincRNA	RP11-399K21.11;	13	12.8734
lincRNA	RP11-491H19.1;	lincRNA	LINC00856;	159	157.531
lincRNA	RP11-491H19.1;	lincRNA	RP11-113E21.1;	14	13.8725
lincRNA	RP11-491H19.1;	lincRNA	RP11-57C13.6;	16	15.8569
lincRNA	RP11-491H19.1;	lincRNA	RP11-478K7.2;	13	12.8852
lincRNA	RP11-491H19.1;	lincRNA	RP11-15K3.1;	31	30.7207
lincRNA	RP11-491H19.1;	lincRNA	RP11-298H24.1;	10	9.9083
lincRNA	RP11-491H19.1;	lincRNA	RP11-215N21.1;	80	79.2471
lincRNA	RP11-491H19.1;	lincRNA	RP11-655H13.2;	26	25.7599
lincRNA	RP11-491H19.1;	lincRNA	RP11-525A16.4;	11	10.8996
lincRNA	RP11-491H19.1;	lincRNA	CTA-109P11.4;	11	10.8989
lincRNA	RP11-491H19.1;	lincRNA	RP11-282I1.1;	19	18.8291
lincRNA	RP11-491H19.1;	protein_coding;	ARID5B;	235	232.368
lincRNA	RP11-491H19.1;	protein_coding;	RTKN2;	104	102.844
lincRNA	RP11-491H19.1;	protein_coding;	ZNF365;	65	64.2921
lincRNA	RP11-491H19.1;	protein_coding;	ADO;	16	15.8227
lincRNA	RP11-491H19.1;	protein_coding;	EGR2;	14	13.847
lincRNA	RP11-491H19.1;	protein_coding;	NRBF2;	26	25.7165
lincRNA	RP11-491H19.1;	protein_coding;	JMJD1C;	10	9.89086
lincRNA	RP11-491H19.1;	protein_coding;	REEP3;	10	9.89116
lincRNA	RP11-120C12.3;	lincRNA	RP11-170M17.1;	776	767.354
lincRNA	RP11-120C12.3;	lincRNA	RP11-222A11.1;	54	53.4124
lincRNA	RP11-120C12.3;	lincRNA	ZNF503-AS1;	13	12.8674
lincRNA	RP11-120C12.3;	lincRNA	LINC00856;	37	36.6524
lincRNA	RP11-120C12.3;	lincRNA	RP11-215N21.1;	13	12.8757
lincRNA	RP11-120C12.3;	protein_coding;	ZNF365;	81	80.1056
lincRNA	RP11-120C12.3;	protein_coding;	ADO;	12	11.8652
lincRNA	RP11-120C12.3;	protein_coding;	NRBF2;	22	21.7568
lincRNA	RP11-170M17.1;	lincRNA	RP11-174J11.1;	347	343.383
lincRNA	RP11-170M17.1;	lincRNA	RP11-179K3.2;	537	531.114
lincRNA	RP11-170M17.1;	lincRNA	RP11-428G2.1;	50	49.4567
lincRNA	RP11-170M17.1;	lincRNA	RP11-222A11.1;	3144	3110.34
lincRNA	RP11-170M17.1;	lincRNA	RP11-57G10.8;	35	34.6278
lincRNA	RP11-170M17.1;	lincRNA	RP11-153K11.3;	122	120.744
lincRNA	RP11-170M17.1;	lincRNA	RP11-262I2.2;	50	49.4822
lincRNA	RP11-170M17.1;	lincRNA	RP11-432J9.3;	16	15.8329
lincRNA	RP11-170M17.1;	lincRNA	RP11-432J9.6;	39	38.5935
lincRNA	RP11-170M17.1;	lincRNA	RP11-574K11.29;	18	17.8248
lincRNA	RP11-170M17.1;	lincRNA	ZNF503-AS1;	404	399.951
lincRNA	RP11-170M17.1;	lincRNA	RP11-399K21.11;	114	112.892
lincRNA	RP11-170M17.1;	lincRNA	LINC00856;	1523	1508.96
lincRNA	RP11-170M17.1;	lincRNA	RP11-481G8.2;	15	14.8597
lincRNA	RP11-170M17.1;	lincRNA	RP11-589B3.6;	17	16.839
lincRNA	RP11-170M17.1;	lincRNA	RP11-506M13.3;	44	43.5924
lincRNA	RP11-170M17.1;	lincRNA	RP11-773D16.1;	51	50.5283
lincRNA	RP11-170M17.1;	lincRNA	RP11-479O17.10;	15	14.8616
lincRNA	RP11-170M17.1;	lincRNA	LINC00857;	54	53.494
lincRNA	RP11-170M17.1;	lincRNA	RP11-137H2.6;	18	17.8357
lincRNA	RP11-170M17.1;	lincRNA	RP11-514F8.2;	27	26.7522
lincRNA	RP11-170M17.1;	lincRNA	RP11-344L13.2;	13	12.881
lincRNA	RP11-170M17.1;	lincRNA	RP11-219F10.1;	19	18.8253
lincRNA	RP11-170M17.1;	lincRNA	LINC00858;	35	34.6774
lincRNA	RP11-170M17.1;	lincRNA	RP11-181F12.1;	11	10.9004
lincRNA	RP11-170M17.1;	lincRNA	RP11-475D12.2;	47	46.5832
lincRNA	RP11-170M17.1;	lincRNA	RP11-113E21.1;	117	115.938
lincRNA	RP11-170M17.1;	lincRNA	LINC00863;	13	12.8881
lincRNA	RP11-170M17.1;	lincRNA	LINC00864;	43	42.6176
lincRNA	RP11-170M17.1;	lincRNA	RP11-57C13.4;	24	23.7897
lincRNA	RP11-170M17.1;	lincRNA	RP11-57C13.6;	94	93.1614
lincRNA	RP11-170M17.1;	lincRNA	RP11-80H5.6;	13	12.8865
lincRNA	RP11-170M17.1;	lincRNA	RP11-80H5.9;	55	54.5287
lincRNA	RP11-170M17.1;	lincRNA	LINC00865;	20	19.8293
lincRNA	RP11-170M17.1;	lincRNA	RP11-478K7.2;	71	70.3746
lincRNA	RP11-170M17.1;	lincRNA	RP11-15K3.1;	210	208.113
lincRNA	RP11-170M17.1;	lincRNA	RP11-236B18.2;	28	27.7603
lincRNA	RP11-170M17.1;	lincRNA	LINC00502;	30	29.7378
lincRNA	RP11-170M17.1;	lincRNA	RP11-310E22.5;	42	41.6351
lincRNA	RP11-170M17.1;	lincRNA	LINC00866;	43	42.6227
lincRNA	RP11-170M17.1;	lincRNA	RP11-441O15.3;	18	17.8397
lincRNA	RP11-170M17.1;	lincRNA	RP11-324L3.1;	11	10.9005
lincRNA	RP11-170M17.1;	lincRNA	RP11-107I14.4;	12	11.8927
lincRNA	RP11-170M17.1;	lincRNA	RP11-127L20.3;	18	17.8337
lincRNA	RP11-170M17.1;	lincRNA	RP11-56I23.1;	17	16.8466
lincRNA	RP11-170M17.1;	lincRNA	RP11-298H24.1;	75	74.314
lincRNA	RP11-170M17.1;	lincRNA	RP11-215N21.1;	543	537.902
lincRNA	RP11-170M17.1;	lincRNA	RP11-163F15.1;	29	28.7442
lincRNA	RP11-170M17.1;	lincRNA	RP11-655H13.2;	194	192.213
lincRNA	RP11-170M17.1;	lincRNA	RP11-525A16.4;	118	116.926
lincRNA	RP11-170M17.1;	lincRNA	RP11-106M7.1;	38	37.6552
lincRNA	RP11-170M17.1;	lincRNA	RP11-501J20.2;	19	18.8279
lincRNA	RP11-170M17.1;	lincRNA	CTA-109P11.4;	123	121.872
lincRNA	RP11-170M17.1;	lincRNA	CTA-109P11.1;	15	14.8679
lincRNA	RP11-170M17.1;	lincRNA	LINC00867;	14	13.8733
lincRNA	RP11-170M17.1;	lincRNA	RP11-95I16.2;	69	68.37
lincRNA	RP11-170M17.1;	lincRNA	RP11-282I1.1;	173	171.448
lincRNA	RP11-170M17.1;	lincRNA	RP11-282I1.2;	13	12.878
lincRNA	RP11-170M17.1;	lincRNA	RP11-383C5.3;	27	26.7453
lincRNA	RP11-170M17.1;	lincRNA	RP11-383C5.4;	12	11.8837
lincRNA	RP11-170M17.1;	lincRNA	LINC00601;	10	9.90657
lincRNA	RP11-170M17.1;	lincRNA	LINC00959;	64	63.3883
lincRNA	RP11-170M17.1;	lincRNA	RP11-540N6.1;	33	32.6733
lincRNA	RP11-170M17.1;	lincRNA	RP13-137A17.4;	28	27.7212
lincRNA	RP11-170M17.1;	protein_coding;	CTNNA3;	72	71.2225
lincRNA	RP11-170M17.1;	protein_coding;	LRRTM3;	133	131.586
lincRNA	RP11-170M17.1;	protein_coding;	DNAJC12;	64	63.3372
lincRNA	RP11-170M17.1;	protein_coding;	SIRT1;	42	41.5623
lincRNA	RP11-170M17.1;	protein_coding;	HERC4;	46	45.5178
lincRNA	RP11-170M17.1;	protein_coding;	MYPN;	31	30.68
lincRNA	RP11-170M17.1;	protein_coding;	PBLD;	32	31.6678
lincRNA	RP11-170M17.1;	protein_coding;	HNRNPH3;	37	36.6165
lincRNA	RP11-170M17.1;	protein_coding;	RUFY2;	24	23.7456
lincRNA	RP11-170M17.1;	protein_coding;	DNA2;	29	28.6947
lincRNA	RP11-170M17.1;	protein_coding;	SLC25A16;	14	13.8554
lincRNA	RP11-170M17.1;	protein_coding;	CCAR1;	21	20.7813
lincRNA	RP11-170M17.1;	protein_coding;	STOX1;	21	20.7794
lincRNA	RP11-170M17.1;	protein_coding;	DDX50;	25	24.7357
lincRNA	RP11-170M17.1;	protein_coding;	DDX21;	11	10.8845
lincRNA	RP11-170M17.1;	protein_coding;	SRGN;	22	21.764
lincRNA	RP11-170M17.1;	protein_coding;	VPS26A;	18	17.8117
lincRNA	RP11-170M17.1;	protein_coding;	SUPV3L1;	15	14.8425
lincRNA	RP11-170M17.1;	protein_coding;	HKDC1;	12	11.8769
lincRNA	RP11-170M17.1;	protein_coding;	HK1;	18	17.8136
lincRNA	RP11-170M17.1;	protein_coding;	TACR2;	15	14.8457
lincRNA	RP11-170M17.1;	protein_coding;	TSPAN15;	11	10.887
lincRNA	RP11-170M17.1;	protein_coding;	NEUROG3;	18	17.8143
lincRNA	RP11-170M17.1;	protein_coding;	C10orf35;	18	17.8165
lincRNA	RP11-170M17.1;	protein_coding;	COL13A1;	11	10.8864
lincRNA	RP11-170M17.1;	protein_coding;	H2AFY2;	16	15.8355
lincRNA	RP11-170M17.1;	protein_coding;	AIFM2;	13	12.8675
lincRNA	RP11-170M17.1;	protein_coding;	PPA1;	14	13.8544
lincRNA	RP11-170M17.1;	protein_coding;	SGPL1;	13	12.8628
lincRNA	RP11-170M17.1;	protein_coding;	PCBD1;	12	11.876
lincRNA	RP11-170M17.1;	protein_coding;	C10orf54;	11	10.8897
lincRNA	RP11-170M17.1;	protein_coding;	PLA2G12B;	10	9.90033
lincRNA	RP11-170M17.1;	protein_coding;	VDAC2;	10	9.90133
lincRNA	RP11-170M17.1;	protein_coding;	COMTD1;	11	10.8927
lincRNA	RP11-170M17.1;	protein_coding;	C10orf11;	18	17.8224
lincRNA	RP11-170M17.1;	protein_coding;	KCNMA1;	12	11.8895
lincRNA	RP11-170M17.1;	protein_coding;	DLG5;	10	9.90428
lincRNA	RP11-170M17.1;	protein_coding;	AL391421.1;	18	17.8306
lincRNA	RP11-170M17.1;	protein_coding;	POLR3A;	12	11.8865
lincRNA	RP11-170M17.1;	protein_coding;	RPS24;	11	10.8944
lincRNA	RP11-170M17.1;	protein_coding;	PPIF;	14	13.8711
lincRNA	RP11-170M17.1;	protein_coding;	ZCCHC24;	10	9.90677
lincRNA	RP11-170M17.1;	protein_coding;	AL133481.1;	13	12.88
lincRNA	RP11-170M17.1;	protein_coding;	SFTPA2;	20	19.8109
lincRNA	RP11-170M17.1;	protein_coding;	SFTPA1;	25	24.766
lincRNA	RP11-170M17.1;	protein_coding;	SFTPD;	13	12.879
lincRNA	RP11-170M17.1;	protein_coding;	TMEM254;	15	14.8638
lincRNA	RP11-170M17.1;	protein_coding;	PLAC9;	24	23.7757
lincRNA	RP11-170M17.1;	protein_coding;	AL359195.1;	14	13.8705
lincRNA	RP11-170M17.1;	protein_coding;	MAT1A;	21	20.8014
lincRNA	RP11-170M17.1;	protein_coding;	DYDC1;	16	15.8511
lincRNA	RP11-170M17.1;	protein_coding;	DYDC2;	10	9.90804
lincRNA	RP11-170M17.1;	protein_coding;	FAM213A;	23	22.7873
lincRNA	RP11-170M17.1;	protein_coding;	TSPAN14;	20	19.8166
lincRNA	RP11-170M17.1;	protein_coding;	SH2D4B;	28	27.7405
lincRNA	RP11-170M17.1;	protein_coding;	NRG3;	11	10.8994
lincRNA	RP11-170M17.1;	protein_coding;	GHITM;	18	17.8377
lincRNA	RP11-170M17.1;	protein_coding;	C10orf99;	41	40.6205
lincRNA	RP11-170M17.1;	protein_coding;	CDHR1;	24	23.777
lincRNA	RP11-170M17.1;	protein_coding;	LRIT2;	24	23.7805
lincRNA	RP11-170M17.1;	protein_coding;	LRIT1;	18	17.8367
lincRNA	RP11-170M17.1;	protein_coding;	RGR;	10	9.91007
lincRNA	RP11-170M17.1;	protein_coding;	CCSER2;	22	21.8007
lincRNA	RP11-170M17.1;	protein_coding;	WAPAL;	13	12.8844
lincRNA	RP11-170M17.1;	protein_coding;	OPN4;	15	14.8638
lincRNA	RP11-170M17.1;	protein_coding;	LDB3;	10	9.90993
lincRNA	RP11-170M17.1;	protein_coding;	MMRN2;	13	12.8876
lincRNA	RP11-170M17.1;	protein_coding;	LIPN;	11	10.9053
lincRNA	RP11-170M17.1;	protein_coding;	IFIT1;	13	12.8864
lincRNA	RP11-170M17.1;	protein_coding;	PDE6C;	13	12.8841
lincRNA	RP11-170M17.1;	protein_coding;	FRA10AC1;	10	9.91323
lincRNA	RP11-170M17.1;	protein_coding;	CYP2C18;	12	11.8943
lincRNA	RP11-170M17.1;	protein_coding;	CYP2C8;	12	11.8944
lincRNA	RP11-170M17.1;	protein_coding;	PDLIM1;	10	9.91067
lincRNA	RP11-170M17.1;	protein_coding;	SORBS1;	13	12.8884
lincRNA	RP11-170M17.1;	protein_coding;	PYROXD2;	13	12.8852
lincRNA	RP11-170M17.1;	protein_coding;	HPS1;	11	10.8984
lincRNA	RP11-170M17.1;	protein_coding;	NKX2-3;	14	13.874
lincRNA	RP11-170M17.1;	protein_coding;	COL17A1;	12	11.8914
lincRNA	RP11-170M17.1;	protein_coding;	SFR1;	10	9.9105
lincRNA	RP11-170M17.1;	protein_coding;	WDR96;	12	11.8906
lincRNA	RP11-170M17.1;	protein_coding;	GSTO2;	10	9.91054
lincRNA	RP11-170M17.1;	protein_coding;	SORCS3;	10	9.9097
lincRNA	RP11-170M17.1;	protein_coding;	ZDHHC6;	15	14.8639
lincRNA	RP11-170M17.1;	protein_coding;	HABP2;	10	9.90674
lincRNA	RP11-170M17.1;	protein_coding;	NRAP;	10	9.90879
lincRNA	RP11-170M17.1;	protein_coding;	VWA2;	10	9.90837
lincRNA	RP11-170M17.1;	protein_coding;	AFAP1L2;	10	9.90899
lincRNA	RP11-170M17.1;	protein_coding;	TRUB1;	12	11.896
lincRNA	RP11-170M17.1;	protein_coding;	GFRA1;	10	9.9088
lincRNA	RP11-170M17.1;	protein_coding;	C10orf82;	12	11.8884
lincRNA	RP11-170M17.1;	protein_coding;	HSPA12A;	11	10.9006
lincRNA	RP11-170M17.1;	protein_coding;	KCNK18;	13	12.8823
lincRNA	RP11-170M17.1;	protein_coding;	EMX2;	11	10.8981
lincRNA	RP11-170M17.1;	protein_coding;	MGMT;	11	10.8967
lincRNA	RP11-170M17.1;	protein_coding;	RP11-108K14.8;	12	11.8859
lincRNA	RP11-174J11.1;	lincRNA	RP11-179K3.2;	12	11.875
lincRNA	RP11-174J11.1;	lincRNA	RP11-222A11.1;	42	41.5731
lincRNA	RP11-174J11.1;	lincRNA	LINC00856;	12	11.8959
lincRNA	RP11-179K3.2;	lincRNA	RP11-428G2.1;	13	12.8588
lincRNA	RP11-179K3.2;	lincRNA	RP11-222A11.1;	479	473.874
lincRNA	RP11-179K3.2;	lincRNA	ZNF503-AS1;	23	22.7696
lincRNA	RP11-179K3.2;	lincRNA	LINC00856;	58	57.4657
lincRNA	RP11-179K3.2;	lincRNA	RP11-215N21.1;	24	23.7748
lincRNA	RP11-179K3.2;	protein_coding;	LRRTM3;	13	12.8619
lincRNA	RP11-428G2.1;	lincRNA	RP11-222A11.1;	116	114.77
lincRNA	RP11-222A11.1;	lincRNA	RP11-57G10.8;	15	14.8444
lincRNA	RP11-222A11.1;	lincRNA	RP11-153K11.3;	57	56.4279
lincRNA	RP11-222A11.1;	lincRNA	RP11-262I2.2;	17	16.8284
lincRNA	RP11-222A11.1;	lincRNA	ZNF503-AS1;	141	139.623
lincRNA	RP11-222A11.1;	lincRNA	RP11-399K21.11;	42	41.6027
lincRNA	RP11-222A11.1;	lincRNA	LINC00856;	366	362.721
lincRNA	RP11-222A11.1;	lincRNA	RP11-506M13.3;	14	13.874
lincRNA	RP11-222A11.1;	lincRNA	RP11-773D16.1;	16	15.8562
lincRNA	RP11-222A11.1;	lincRNA	LINC00857;	16	15.8542
lincRNA	RP11-222A11.1;	lincRNA	RP11-344L13.2;	10	9.91106
lincRNA	RP11-222A11.1;	lincRNA	LINC00858;	11	10.9015
lincRNA	RP11-222A11.1;	lincRNA	RP11-475D12.2;	14	13.8795
lincRNA	RP11-222A11.1;	lincRNA	RP11-113E21.1;	48	47.5766
lincRNA	RP11-222A11.1;	lincRNA	RP11-57C13.6;	40	39.6536
lincRNA	RP11-222A11.1;	lincRNA	RP11-80H5.9;	28	27.7673
lincRNA	RP11-222A11.1;	lincRNA	RP11-478K7.2;	38	37.6752
lincRNA	RP11-222A11.1;	lincRNA	RP11-15K3.1;	91	90.2059
lincRNA	RP11-222A11.1;	lincRNA	RP11-236B18.2;	16	15.8672
lincRNA	RP11-222A11.1;	lincRNA	RP11-310E22.5;	25	24.7893
lincRNA	RP11-222A11.1;	lincRNA	RP11-56I23.1;	10	9.91234
lincRNA	RP11-222A11.1;	lincRNA	RP11-298H24.1;	26	25.769
lincRNA	RP11-222A11.1;	lincRNA	RP11-215N21.1;	333	329.96
[truncated: 212,341+ more rows]
